# Supplementary material for: Interspecific Associations of the Rare and Endangered Stingray (Styracura schmardae) in Caribbean Sandy‐Bottom Habitats
Source: Ecol Evol. 2025 Nov 17;15(11):e72471. doi: 10.1002/ece3.72471 (PMC12622979; doi:10.1002/ece3.72471)
Supplement: Supplementary file 1 — Supporting Information 1. Records of Styracura schmardae compiled from the iNaturalist platform, including observation ID, date, locality, coordinates (WGS84), notes on interspecific associations, number of associated individuals, and data source. [file ECE3-15-e72471-s003.xlsx]

## Sheet: Hoja1
Number	id	observed_on	user_login	url	latitude	longitude	place_state_name	place_country_name	Association	Species	Number_ind
1	5009516	2007-05-03	joseluisortegaalfonso	http://conabio.inaturalist.org/observations/5009516	19.209	-96.1038	Veracruz	Mexico	0
2	122595	2007-06-12	jthomas	http://www.inaturalist.org/observations/122595	21.2204	-86.7635	Quintana Roo	Mexico	0
3	34474920	2007-12-12	dan_macneal	https://www.inaturalist.org/observations/34474920	20.3162	-87.357	Quintana Roo	Mexico	0
4	154215371	2007-12-23	andreslopezsepulcre	https://www.inaturalist.org/observations/154215371	20.6356	-87.0704	Quintana Roo	Mexico	0
5	70003828	2008-07-21	doctorscience	https://www.inaturalist.org/observations/70003828	19.8713	-87.4502	Quintana Roo	Mexico	0
6	18100719	2008-08-04	driley	https://www.inaturalist.org/observations/18100719	10.5607	-83.5161	Limon	Costa Rica	0
7	197041331	2009-02-12	gabe_schep	https://www.inaturalist.org/observations/197041331	20.3932	-87.3135	Quintana Roo	Mexico	0
8	6158809	2009-08-14	seanhiggins	https://www.inaturalist.org/observations/6158809	9.4023	-79.8609	Colon	Panama	0
9	40537210	2009-12-26	peterraskmoller	https://www.inaturalist.org/observations/40537210	17.2216	-87.5926	Belize	Belize	0
10	172063757	2010-02-01	adamfromcanada	https://www.inaturalist.org/observations/172063757	20.0146	-87.4783	Quintana Roo	Mexico	0
11	106820302	2010-04-21	pierre397	https://www.inaturalist.org/observations/106820302	21.5904	-81.5488	Isla de la Juventud	Cuba	0
12	81060452	2010-12-18	gmmarques	https://www.inaturalist.org/observations/81060452	20.8246	-90.3397	Yucatan	Mexico	0
13	7108762	2011-03-22	mikeakresh	https://www.inaturalist.org/observations/7108762	18.0319	-77.9306	Saint Elizabeth	Jamaica	0
14	204220152	2011-05-16	likes2hike	https://www.inaturalist.org/observations/204220152	17.7611	-88.0119	Belize	Belize	0
15	505147	2011-07-01	valkyrjan	http://conabio.inaturalist.org/observations/505147	20.5792	-87.1176	Quintana Roo	Mexico	0
16	235321842	2011-07-03	jimmex	https://www.inaturalist.org/observations/235321842	18.902	-87.632	Quintana Roo	Mexico	0
17	235601306	2012-03-23	puku1	https://www.inaturalist.org/observations/235601306	17.7802	-87.9953	Belize	Belize	0
18	24000822	2012-04-08	plantgirl1	https://www.inaturalist.org/observations/24000822	20.4523	-87.2734	Quintana Roo	Mexico	0
19	247189936	2012-09-15	gabrielbz	https://www.inaturalist.org/observations/247189936	20.3915	-87.3178	Quintana Roo	Mexico	0
20	108884921	2012-11-18	ely_lara	https://www.inaturalist.org/observations/108884921	20.3164	-87.3558	Quintana Roo	Mexico	0
21	4968332	2013-01-24	ekmoody	https://www.inaturalist.org/observations/4968332	9.35079	-82.2571	Bocas del Toro	Panama	0
22	23731342	2013-02-05	isro_vergara	https://www.inaturalist.org/observations/23731342	20.4712	-87.2573	Quintana Roo	Mexico	0
23	37505962	2013-02-27	patrickc	https://www.inaturalist.org/observations/37505962	17.9176	-87.9623	Corozal	Belize	0
24	17450216	2013-04-20	trashpandad	https://www.inaturalist.org/observations/17450216	20.3953	-87.3137	Quintana Roo	Mexico	0
25	239677145	2013-05-02	gustavo_zaro	https://www.inaturalist.org/observations/239677145	20.4381	-87.1675	Riviera Maya	Mexico	0
26	481313	2013-05-16	markg	http://www.inaturalist.org/observations/481313	17.2667	-87.8167	Belize	Belize	0
27	325573	2013-06-01	callieoldfield	http://www.inaturalist.org/observations/325573	16.8463	-88.0795	Stann Creek	Belize	0
28	325598	2013-06-01	callieoldfield	http://www.inaturalist.org/observations/325598	16.8299	-88.1031	Stann Creek	Belize	0
29	326189	2013-06-02	callieoldfield	http://www.inaturalist.org/observations/326189	16.8194	-88.0809	Stann Creek	Belize	0
30	421674	2013-06-07	valeriia-	http://conabio.inaturalist.org/observations/421674	21.523	-87.3843	Quintana Roo	Mexico	0
31	45484844	2013-07-16	guardianman	https://www.inaturalist.org/observations/45484844	18.6383	-77.9508	Montego Bay	Jamaica	0
32	43970480	2013-08-22	yvesbas	https://www.inaturalist.org/observations/43970480	9.73692	-82.8271	Limon	Costa Rica	0
33	17390298	2014-01-06	jfarley25	https://www.inaturalist.org/observations/17390298	20.3951	-87.3137	Quintana Roo	Mexico	0
34	1299663	2014-02-11	pnarrecifesdexcalak	http://conabio.inaturalist.org/observations/1299663	18.4024	-87.7682	Quintana Roo	Mexico	0
35	112165822	2014-03-21	axarus	https://www.inaturalist.org/observations/112165822	16.8976	-88.0828	Stann Creek	Belize	0
36	36753092	2014-04-16	ericvandenberghe	https://www.inaturalist.org/observations/36753092	11.5001	-83.8101	Bluefields	Nicaragua	0
37	36754536	2014-04-16	ericvandenberghe	https://www.inaturalist.org/observations/36754536	11.4099	-83.8166	Bluefields	Nicaragua	0
38	68478250	2014-04-19	ericvandenberghe	https://www.inaturalist.org/observations/68478250	11.4752	-83.8775	Bluefields	Nicaragua	0
39	185036627	2014-05-02	lilly_krueger	https://www.inaturalist.org/observations/185036627	18.5594	-68.3259	La Altagracia	Dominican Republic	0
40	709126	2014-05-23	mschmidt1966	http://conabio.inaturalist.org/observations/709126	20.9933	-86.8006	Quintana Roo	Mexico	0
41	50645233	2014-05-23	mschmidt1966	https://www.inaturalist.org/observations/50645233	20.9933	-86.8006	Quintana Roo	Mexico	0
42	96139015	2014-06-14	wolfsoul	https://www.inaturalist.org/observations/96139015	17.8628	-87.9785	Corozal	Belize	0
43	14665512	2014-06-17	cobi	https://www.inaturalist.org/observations/14665512	19.3152	-87.4517	Quintana Roo	Mexico	1	Echeneis naucrates	1
44	4091199	2014-06-22	dariomata89	http://conabio.inaturalist.org/observations/4091199	21.1619	-86.8515	Quintana Roo	Mexico	0
45	99791518	2014-06-22	muddphoto	https://www.inaturalist.org/observations/99791518	18.4762	-77.8939	Saint James	Jamaica	0
46	38422293	2014-09-04	defd	https://www.inaturalist.org/observations/38422293	17.9185	-87.9621	San Pedro	Belize	0
47	240957838	2014-10-20	lucaboscain	https://www.inaturalist.org/observations/240957838	21.477	-86.7921	Quintana Roo	Mexico	0
48	28079841	2014-10-22	heliastes21	https://www.inaturalist.org/observations/28079841	17.8418	-87.9862	Corozal	Belize	0
49	236345301	2014-11-06	bookfinch	https://www.inaturalist.org/observations/236345301	23.5184	-75.7559	Exuma	Bahamas	0
50	3930837	2014-11-08	catta	http://www.inaturalist.org/observations/3930837	17.2814	-87.8125	Belize	Belize	0
51	151772191	2014-12-12	sylvain_le_bris	https://www.inaturalist.org/observations/151772191	20.5308	-87.1619	Quintana Roo	Mexico	0
52	6988882	2014-12-20	enri7	http://conabio.inaturalist.org/observations/6988882	20.5809	-87.1197	Quintana Roo	Mexico	0
53	21048676	2015-01-02	ericvandenberghe	https://www.inaturalist.org/observations/21048676	16.0891	-86.91	Islas de la Bahia	Honduras	0
54	21830672	2015-01-02	ericvandenberghe	https://www.inaturalist.org/observations/21830672	16.089	-86.9102	Islas de la Bahia	Honduras	0
55	22603653	2015-01-02	ericvandenberghe	https://www.inaturalist.org/observations/22603653	16.0889	-86.9075	Islas de la Bahia	Honduras	0
56	21174114	2015-01-03	ericvandenberghe	https://www.inaturalist.org/observations/21174114	16.0918	-86.9069	Islas de la Bahia	Honduras	0
57	10740412	2015-01-08	fveale	https://www.inaturalist.org/observations/10740412	16.5344	-88.3275	Stann Creek	Belize	0
58	21003854	2015-01-08	ericvandenberghe	https://www.inaturalist.org/observations/21003854	16.0898	-86.9091	Islas de la Bahia	Honduras	0
59	22603652	2015-01-08	ericvandenberghe	https://www.inaturalist.org/observations/22603652	16.0875	-86.9089	Islas de la Bahia	Honduras	0
60	90106882	2015-01-15	sue1001	https://www.inaturalist.org/observations/90106882	20.5767	-87.2388	Quintana Roo	Mexico	0
61	37145950	2015-02-11	matteocassella	https://www.inaturalist.org/observations/37145950	20.8242	-86.8398	Quintana Roo	Mexico	0
62	2235678	2015-02-13	cotonpinto	http://conabio.inaturalist.org/observations/2235678	20.2256	-87.4105	Quintana Roo	Mexico	0
63	18928772	2015-02-13	seanfrogger	https://www.inaturalist.org/observations/18928772	17.9167	-87.974	Corozal	Belize	0
64	18928773	2015-02-13	seanfrogger	https://www.inaturalist.org/observations/18928773	17.9169	-87.9738	Corozal	Belize	0
65	18928774	2015-02-13	seanfrogger	https://www.inaturalist.org/observations/18928774	17.9167	-87.9743	Corozal	Belize	0
66	5384162	2015-02-27	tapaculo99	https://www.inaturalist.org/observations/5384162	17.2319	-88.3044	Belize	Belize	0
67	3655895	2015-04-20	anc5945	http://www.inaturalist.org/observations/3655895	23.5058	-75.7808	Exuma	Bahamas	0
68	36141876	2015-06-03	rafael4grampus	https://www.inaturalist.org/observations/36141876	21.1382	-86.7176	Quintana Roo	Mexico	0
69	151524086	2015-06-26	michaelp36	https://www.inaturalist.org/observations/151524086	21.4799	-87.3241	Quintana Roo	Mexico	0
70	131119993	2015-06-27	michaelp36	https://www.inaturalist.org/observations/131119993	21.5383	-87.3605	Quintana Roo	Mexico	0
71	124776979	2015-07-30	steveshunk	https://www.inaturalist.org/observations/124776979	18.1699	-76.3856	Portland	Jamaica	0
72	14138638	2015-08-05	apagel98	https://www.inaturalist.org/observations/14138638	16.3717	-86.4575	Islas de la Bahia	Honduras	1	Echeneis naucrates	1
73	229362917	2015-08-12	ish-teva	https://www.inaturalist.org/observations/229362917	21.5899	-87.0391	Quintana Roo	Mexico	0
74	11958219	2015-10-13	tanner_frank	https://www.inaturalist.org/observations/11958219	9.30815	-82.1582	Bocas del Toro	Panama	0
75	2507975	2015-11-05	carmelo_lopez	http://www.inaturalist.org/observations/2507975	9.30629	-82.2037	Bocas del Toro	Panama	0
76	89156775	2016-01-01	oklili	https://www.inaturalist.org/observations/89156775	20.5785	-87.119	Quintana Roo	Mexico	0
77	69089561	2016-02-04	johnmeikle	https://www.inaturalist.org/observations/69089561	18.2273	-87.8801	Quintana Roo	Mexico	0
78	122566165	2016-02-16	christian77amador	https://www.inaturalist.org/observations/122566165	20.9393	-86.815	Quintana Roo	Mexico	0
79	170364978	2016-02-22	paolamapz	https://www.inaturalist.org/observations/170364978	18.5394	-68.3481	La Altagracia	Dominican Republic	0
80	19953354	2016-03-23	leigh_dyment	https://www.inaturalist.org/observations/19953354	20.3932	-87.314	Quintana Roo	Mexico	0
81	188597406	2016-03-23	alrt	https://www.inaturalist.org/observations/188597406	23.6639	-75.953	Exuma	Bahamas	0
82	3154239	2016-05-02	christian77amador	http://conabio.inaturalist.org/observations/3154239	21.2062	-86.7312	Quintana Roo	Mexico	0
83	9725535	2016-05-14	dundunt	https://www.inaturalist.org/observations/9725535	24.4637	-76.7568	Exuma	Bahamas	0
84	9725533	2016-05-15	dundunt	https://www.inaturalist.org/observations/9725533	24.4397	-76.7258	Exuma	Bahamas	0
85	28331008	2016-05-28	thisbiolife	https://www.inaturalist.org/observations/28331008	9.62755	-82.8126	Limon	Costa Rica	0
86	25839124	2016-06-13	jon313	https://www.inaturalist.org/observations/25839124	20.0724	-87.4058	Quintana Roo	Mexico	0
87	42261401	2016-06-28	jdmanthey	https://www.inaturalist.org/observations/42261401	21.607	-88.1632	Yucatan	Mexico	0
88	206294493	2016-07-11	gedihofri	https://www.inaturalist.org/observations/206294493	9.03391	-82.2474	Bocas del Toro	Panama	0
89	5143596	2016-07-15	net8a	http://conabio.inaturalist.org/observations/5143596	21.5178	-87.3208	Quintana Roo	Mexico	0
90	5808055	2016-07-23	wgsflyfish	https://www.inaturalist.org/observations/5808055	17.9538	-87.94	Corozal	Belize	0
91	69319236	2016-09-08	gjmagnus	https://www.inaturalist.org/observations/69319236	20.3937	-87.3058	Quintana Roo	Mexico	0
92	19592802	2016-10-17	pablof	https://www.inaturalist.org/observations/19592802	20.579	-87.1186	Quintana Roo	Mexico	0
93	110885458	2016-12-04	sue1001	https://www.inaturalist.org/observations/110885458	17.3941	-87.8925	Belize	Belize	0
94	69475583	2016-12-15	hermanvw	https://www.inaturalist.org/observations/69475583	16.7983	-88.083	Stann Creek	Belize	1	Echeneis naucrates	1
95	110941373	2017-02-09	sue1001	https://www.inaturalist.org/observations/110941373	20.4927	-87.2003	Quintana Roo	Mexico	0
96	61678137	2017-02-11	nanaabana	https://www.inaturalist.org/observations/61678137	9.4048	-82.2692	Bocas del Toro	Panama	0
97	61573230	2017-02-13	nanaabana	https://www.inaturalist.org/observations/61573230	9.4048	-82.2692	Bocas del Toro	Panama	0
98	33731466	2017-02-14	deanthompson	https://www.inaturalist.org/observations/33731466	9.38219	-82.3053	Bocas del Toro	Panama	0
99	8698767	2017-02-20	boo5	https://www.inaturalist.org/observations/8698767	23.5185	-75.7559	Exuma	Bahamas	0
100	67435948	2017-02-25	brguinn	https://www.inaturalist.org/observations/67435948	20.4427	-87.2828	Quintana Roo	Mexico	0
101	199771264	2017-03-14	isabelkeefe	https://www.inaturalist.org/observations/199771264	17.906	-87.9736	Corozal	Belize	0
102	5870338	2017-03-28	zorina	https://www.inaturalist.org/observations/5870338	9.25163	-82.1508	Bocas del Toro	Panama	0
103	40278834	2017-05-22	nbeaudoin	https://www.inaturalist.org/observations/40278834	17.8531	-88.011	Corozal	Belize	0
104	31949016	2017-06-05	blissedoutkiki	https://www.inaturalist.org/observations/31949016	17.7612	-88.0277	Belize	Belize	0
105	49187312	2017-06-06	j0sec	https://www.inaturalist.org/observations/49187312	20.316	-87.3559	Quintana Roo	Mexico	0
106	167266342	2017-06-13	colchicine	https://www.inaturalist.org/observations/167266342	19.9189	-75.1376	Guantanamo	Cuba	0
107	23170576	2017-06-25	gabrielacuevas	https://www.inaturalist.org/observations/23170576	20.31	-90.5217	Campeche	Mexico	0
108	6835091	2017-06-27	d99	http://conabio.inaturalist.org/observations/6835091	20.2791	-87.3764	Quintana Roo	Mexico	0
109	10677921	2017-07-01	mollyrobinson	https://www.inaturalist.org/observations/10677921	9.73508	-82.8273	Limon	Costa Rica	0
110	20758840	2017-07-09	eestrada_wildlifephoto	https://www.inaturalist.org/observations/20758840	9.40152	-79.8607	Colon	Panama	0
111	7071606	2017-07-11	volkandrus	http://conabio.inaturalist.org/observations/7071606	20.7085	-90.4514	Campeche	Mexico	0
112	7077577	2017-07-11	volkandrus	http://conabio.inaturalist.org/observations/7077577	20.7818	-90.4143	Campeche	Mexico	0
113	57823861	2017-07-13	jellyanna	https://www.inaturalist.org/observations/57823861	20.396	-87.3159	Quintana Roo	Mexico	0
114	7332361	2017-07-16	patriciatorrespineda	https://www.inaturalist.org/observations/7332361	18.668	-68.3846	La Altagracia	Dominican Republic	0
115	12970714	2017-07-17	deboas	https://www.inaturalist.org/observations/12970714	21.5577	-87.1816	Quintana Roo	Mexico	0
116	49256155	2017-07-22	pmcrespo	https://www.inaturalist.org/observations/49256155	20.3195	-87.3578	Quintana Roo	Mexico	0
117	7684632	2017-08-14	bethredmondjones	https://www.inaturalist.org/observations/7684632	17.874	-88.0298	Corozal	Belize	0
118	7771468	2017-09-01	izaj	https://www.inaturalist.org/observations/7771468	21.0358	-86.7787	Quintana Roo	Mexico	0
119	66183461	2017-09-15	farahnissa	https://www.inaturalist.org/observations/66183461	10.4984	-61.6395	Gulf of Paria	Trinidad and Tobago	0
120	105584404	2017-11-11	kittsw	https://www.inaturalist.org/observations/105584404	17.844	-87.9984	Corozal	Belize	0
121	104050169	2017-11-21	davidgascoigne	https://www.inaturalist.org/observations/104050169	22.2977	-81.4279	Matanzas	Cuba	0
122	9652771	2017-12-09	teresajmayfield	https://www.inaturalist.org/observations/9652771	20.8737	-90.3665	Yucatan	Mexico	0
123	67616076	2017-12-14	beavisnail	https://www.inaturalist.org/observations/67616076	20.4268	-87.0215	Quintana Roo	Mexico	0
124	67616077	2017-12-14	beavisnail	https://www.inaturalist.org/observations/67616077	20.4268	-87.0215	Quintana Roo	Mexico	0
125	68878381	2017-12-14	hooty57	https://www.inaturalist.org/observations/68878381	20.3907	-87.3192	Quintana Roo	Mexico	0
126	78390132	2018-01-03	paula727	https://www.inaturalist.org/observations/78390132	19.498	-87.7158	Quintana Roo	Mexico	0
127	9369069	2018-01-04	jerkarm	https://www.inaturalist.org/observations/9369069	21.4961	-87.2506	Quintana Roo	Mexico	0
128	9766232	2018-02-07	thunefeld	https://www.inaturalist.org/observations/9766232	21.1056	-86.7647	Quintana Roo	Mexico	0
129	20764312	2018-02-10	eestrada_wildlifephoto	https://www.inaturalist.org/observations/20764312	9.40028	-79.8591	Colon	Panama	0
130	9958758	2018-02-22	micos228	https://www.inaturalist.org/observations/9958758	20.316	-87.3559	Quintana Roo	Mexico	0
131	106746573	2018-03-03	ulexeuropaeus	https://www.inaturalist.org/observations/106746573	20.1981	-87.4332	Quintana Roo	Mexico	0
132	10792598	2018-03-13	maitelc	https://www.inaturalist.org/observations/10792598	19.8301	-90.5349	Campeche	Mexico	0
133	13625600	2018-03-23	kumir	https://www.inaturalist.org/observations/13625600	21.0762	-86.7877	Quintana Roo	Mexico	0
134	65032524	2018-04-04	briansaville22	https://www.inaturalist.org/observations/65032524	17.8672	-87.8834	San Pedro	Belize	0
135	10787393	2018-04-11	wayne_fidler	https://www.inaturalist.org/observations/10787393	19.9214	-75.1446	Guantanamo	Cuba	0
136	16884529	2018-04-21	vicmillan	https://www.inaturalist.org/observations/16884529	18.7531	-91.4873	Campeche	Mexico	0
137	12022989	2018-04-29	irenebeanthesciencemachine	https://www.inaturalist.org/observations/12022989	9.34775	-82.2567	Bocas del Toro	Panama	0
138	16809468	2018-05-19	jsatler	https://www.inaturalist.org/observations/16809468	16.8126	-88.1315	Stann Creek	Belize	0
139	13420809	2018-06-12	bwilcox	https://www.inaturalist.org/observations/13420809	9.241	-82.2574	Bocas del Toro	Panama	0
140	13784485	2018-06-12	cajaques90	https://www.inaturalist.org/observations/13784485	17.2818	-87.8211	Belize	Belize	0
141	13769148	2018-06-24	krystinschaack	https://www.inaturalist.org/observations/13769148	17.9765	-87.9356	Corozal	Belize	0
142	26513473	2018-07-17	caitlinorr	https://www.inaturalist.org/observations/26513473	16.0847	-86.9167	Islas de la Bahia	Honduras	0
143	112360559	2018-07-22	jorge_trujillo	https://www.inaturalist.org/observations/112360559	21.4111	-86.7764	Quintana Roo	Mexico	0
144	14696722	2018-07-24	wayne_fidler	https://www.inaturalist.org/observations/14696722	19.917	-75.1445	Guantanamo	Cuba	0
145	15391513	2018-08-12	leo_lasrado	https://www.inaturalist.org/observations/15391513	17.9726	-87.927	Corozal	Belize	0
146	15843084	2018-08-24	gastelub	https://www.inaturalist.org/observations/15843084	21.0509	-86.8316	Quintana Roo	Mexico	0
147	17860485	2018-10-07	christian77amador	https://www.inaturalist.org/observations/17860485	21.2109	-86.7438	Quintana Roo	Mexico	0
148	17717664	2018-10-20	hannahcotten	https://www.inaturalist.org/observations/17717664	25.0036	-77.0383	New Providence	Bahamas	0
149	18640129	2018-11-03	christian77amador	https://www.inaturalist.org/observations/18640129	21.12	-86.7315	Quintana Roo	Mexico	0
150	18376908	2018-11-09	d99	https://www.inaturalist.org/observations/18376908	20.2784	-87.3797	Quintana Roo	Mexico	0
151	19224268	2018-12-05	christian77amador	https://www.inaturalist.org/observations/19224268	21.203	-86.7326	Quintana Roo	Mexico	0
152	19244764	2018-12-09	christian77amador	https://www.inaturalist.org/observations/19244764	21.2043	-86.7313	Quintana Roo	Mexico	0
153	19244854	2018-12-09	christian77amador	https://www.inaturalist.org/observations/19244854	21.2027	-86.7302	Quintana Roo	Mexico	0
154	260085869	2019-01-14	peterschwartz	https://www.inaturalist.org/observations/260085869	16.8417	-88.1624	Stann Creek	Belize	0
155	190813166	2019-01-19	hsgzoe	https://www.inaturalist.org/observations/190813166	16.8133	-88.0823	Stann Creek	Belize	0
156	21849958	2019-03-03	talis_man_cruz	https://www.inaturalist.org/observations/21849958	20.5828	-87.1196	Quintana Roo	Mexico	0
157	21394419	2019-03-15	waypoint	https://www.inaturalist.org/observations/21394419	9.25518	-82.1886	Bocas del Toro	Panama	0
158	37108470	2019-03-17	jamiep651	https://www.inaturalist.org/observations/37108470	16.9577	-88.0433	Stann Creek	Belize	0
159	28767304	2019-03-20	vickycervantes	https://www.inaturalist.org/observations/28767304	20.3163	-87.3567	Quintana Roo	Mexico	0
160	76842274	2019-03-21	seelke_smooth	https://www.inaturalist.org/observations/76842274	16.8072	-88.1422	Stann Creek	Belize	0
161	25224958	2019-03-24	oceangirl4	https://www.inaturalist.org/observations/25224958	16.9577	-88.0433	Stann Creek	Belize	0
162	23056284	2019-04-02	christian77amador	https://www.inaturalist.org/observations/23056284	21.12	-86.7322	Quintana Roo	Mexico	0
163	24566610	2019-04-16	lizeth20	https://www.inaturalist.org/observations/24566610	20.8454	-86.872	Quintana Roo	Mexico	0
164	136227930	2019-04-24	angelliag	https://www.inaturalist.org/observations/136227930	21.4337	-87.3352	Quintana Roo	Mexico	0
165	24610894	2019-05-02	m7ello	https://www.inaturalist.org/observations/24610894	18.7095	-87.7121	Quintana Roo	Mexico	0
166	24531832	2019-05-05	alexiagf30	https://www.inaturalist.org/observations/24531832	20.21	-87.4634	Quintana Roo	Mexico	0
167	24866233	2019-05-09	matias46	https://www.inaturalist.org/observations/24866233	9.4027	-79.861	Colon	Panama	0
168	25001360	2019-05-11	eestrada_wildlifephoto	https://www.inaturalist.org/observations/25001360	9.40083	-79.8697	Colon	Panama	0
169	25579820	2019-05-20	jonathancampbell	https://www.inaturalist.org/observations/25579820	17.7455	-88.0258	Belize	Belize	0
170	236340584	2019-05-21	bookfinch	https://www.inaturalist.org/observations/236340584	23.5186	-75.7559	Exuma	Bahamas	0
171	25694515	2019-05-23	birdnerdjosh	https://www.inaturalist.org/observations/25694515	23.4742	-75.696	Exuma	Bahamas	0
172	26392810	2019-05-24	jonathancampbell	https://www.inaturalist.org/observations/26392810	17.8127	-87.9512	San Pedro	Belize	0
173	34476023	2019-06-03	kpapoulias	https://www.inaturalist.org/observations/34476023	17.7454	-88.0258	Belize	Belize	0
174	169593345	2019-07-06	chandler98	https://www.inaturalist.org/observations/169593345	16.0889	-86.9109	Islas de la Bahia	Honduras	0
175	29933797	2019-07-29	ramontrinchan	https://www.inaturalist.org/observations/29933797	22.4769	-89.6999	Yucatan	Mexico	0
176	29937842	2019-07-29	trinchan	https://www.inaturalist.org/observations/29937842	22.4769	-89.6999	Yucatan	Mexico	0
177	29975452	2019-07-29	sabrewing	https://www.inaturalist.org/observations/29975452	22.4214	-89.7156	Yucatan	Mexico	0
178	30093308	2019-07-29	jose_molina	https://www.inaturalist.org/observations/30093308	16.0899	-86.9115	Islas de la Bahia	Honduras	0
179	30768174	2019-07-29	ericvandenberghe	https://www.inaturalist.org/observations/30768174	16.0886	-86.9105	Islas de la Bahia	Honduras	0
180	41108371	2019-07-29	ericvandenberghe	https://www.inaturalist.org/observations/41108371	16.092	-86.9118	Islas de la Bahia	Honduras	0
181	68933500	2019-07-31	bpfish	https://www.inaturalist.org/observations/68933500	16.8767	-88.0672	Stann Creek	Belize	0
182	30207274	2019-08-04	isro_vergara	https://www.inaturalist.org/observations/30207274	20.6396	-87.0521	Quintana Roo	Mexico	0
183	31202301	2019-08-20	norakuka	https://www.inaturalist.org/observations/31202301	18.3285	-78.337	Hanover	Jamaica	0
184	31580862	2019-08-22	rolas101	https://www.inaturalist.org/observations/31580862	20.3176	-87.358	Quintana Roo	Mexico	0
185	32300997	2019-09-07	rolas101	https://www.inaturalist.org/observations/32300997	18.6166	-92.6921	Tabasco	Mexico	0
186	66614437	2019-10-02	leonardobravo	https://www.inaturalist.org/observations/66614437	20.4939	-87.2363	Quintana Roo	Mexico	0
187	35818941	2019-10-28	alan437	https://www.inaturalist.org/observations/35818941	20.7161	-90.4484	Campeche	Mexico	0
188	131224449	2019-11-03	jlpena87	https://www.inaturalist.org/observations/131224449	11.5641	-72.8856	La Guajira	Colombia	0
189	36166208	2019-11-27	madge	https://www.inaturalist.org/observations/36166208	16.8983	-88.0616	Stann Creek	Belize	0
190	65968634	2019-12-02	lanresc_mx	https://www.inaturalist.org/observations/65968634	18.6586	-91.5596	Campeche	Mexico	0
191	37097311	2019-12-10	christian77amador	https://www.inaturalist.org/observations/37097311	21.1198	-86.7277	Quintana Roo	Mexico	0
192	37132983	2019-12-15	aerkan	https://www.inaturalist.org/observations/37132983	17.783	-88.0221	Belize	Belize	0
193	37915552	2019-12-22	icyvc18	https://www.inaturalist.org/observations/37915552	20.5781	-87.1196	Quintana Roo	Mexico	0
194	36915884	2019-12-24	courtneymatus	https://www.inaturalist.org/observations/36915884	17.5334	-88.2379	Belize	Belize	0
195	37045118	2019-12-28	panganiba	https://www.inaturalist.org/observations/37045118	20.8477	-86.8748	Quintana Roo	Mexico	0
196	37145943	2019-12-31	mbeatty233	https://www.inaturalist.org/observations/37145943	17.7496	-88.0248	Belize	Belize	0
197	37523204	2020-01-10	carstenschmidt	https://www.inaturalist.org/observations/37523204	16.4587	-85.8315	Islas de la Bahia	Honduras	0
198	37634942	2020-01-15	salmonskyview	https://www.inaturalist.org/observations/37634942	17.7612	-88.0277	Belize	Belize	0
199	37814476	2020-01-20	luist	https://www.inaturalist.org/observations/37814476	20.0076	-87.4793	Quintana Roo	Mexico	0
200	94611728	2020-01-22	claudiaarrigoni	https://www.inaturalist.org/observations/94611728	17.746	-88.0254	Belize	Belize	0
201	53671681	2020-02-01	ledcake	https://www.inaturalist.org/observations/53671681	20.4295	-87.2916	Quintana Roo	Mexico	0
202	44947967	2020-02-06	ericaalexx	https://www.inaturalist.org/observations/44947967	17.7456	-88.0262	Belize	Belize	0
203	39280044	2020-02-25	sam52	https://www.inaturalist.org/observations/39280044	17.8062	-88.0084	Belize	Belize	0
204	40169354	2020-03-13	ashleyharb	https://www.inaturalist.org/observations/40169354	9.70361	-82.8166	Limon	Costa Rica	0
205	48146817	2020-05-27	lemir_vazquez	https://www.inaturalist.org/observations/48146817	19.7872	-90.6288	Campeche	Mexico	0
206	53435529	2020-06-14	franciscanto	https://www.inaturalist.org/observations/53435529	17.2067	-87.5318	Belize	Belize	0
207	49949294	2020-06-17	alexandraguzman	https://www.inaturalist.org/observations/49949294	9.76139	-80.0015	Colon	Panama	0
208	52056429	2020-07-02	ramontrinchan	https://www.inaturalist.org/observations/52056429	21.3941	-86.7977	Quintana Roo	Mexico	0
209	75479418	2020-07-13	gemaangulo	https://www.inaturalist.org/observations/75479418	21.4972	-88.3327	Yucatan	Mexico	0
210	55432676	2020-08-04	d99	https://www.inaturalist.org/observations/55432676	20.283	-87.3708	Quintana Roo	Mexico	0
211	269598339	2020-08-13	wetlens	https://www.inaturalist.org/observations/269598339	23.66	-75.355	Long Island	Bahamas	0
212	61104277	2020-09-28	masterdrn	https://www.inaturalist.org/observations/61104277	18.6897	-91.7157	Campeche	Mexico	0
213	63245889	2020-10-21	lilly-piedra	https://www.inaturalist.org/observations/63245889	9.65971	-82.7725	Limon	Costa Rica	0
214	64178358	2020-10-29	greg390	https://www.inaturalist.org/observations/64178358	16.0972	-86.9002	Islas de la Bahia	Honduras	0
215	65778340	2020-11-14	cristinanovelo	https://www.inaturalist.org/observations/65778340	20.5786	-87.119	Quintana Roo	Mexico	0
216	103060717	2020-12-15	farahnissa	https://www.inaturalist.org/observations/103060717	10.382	-61.489	Couva/Tabaquite/Talparo	Trinidad and Tobago	0
217	72119807	2020-12-21	teseo_aviles_tejeda	https://www.inaturalist.org/observations/72119807	19.9562	-90.4468	Campeche	Mexico	0
218	67302450	2020-12-30	leonardobravo	https://www.inaturalist.org/observations/67302450	20.495	-87.2364	Quintana Roo	Mexico	0
219	67712136	2021-01-07	brendaconnolly	https://www.inaturalist.org/observations/67712136	20.5072	-86.9446	Quintana Roo	Mexico	0
220	67896214	2021-01-07	fernandoortegon21	https://www.inaturalist.org/observations/67896214	21.4344	-87.3369	Quintana Roo	Mexico	0
221	71092599	2021-01-15	j_ossenriquez_18	https://www.inaturalist.org/observations/71092599	20.8474	-86.875	Quintana Roo	Mexico	0
222	68153214	2021-01-16	leonardobravo	https://www.inaturalist.org/observations/68153214	20.4954	-87.2364	Quintana Roo	Mexico	0
223	70579519	2021-03-04	richfarbman	https://www.inaturalist.org/observations/70579519	18.3025	-78.3385	Westmoreland	Jamaica	0
224	101358249	2021-03-10	anacarohdez	https://www.inaturalist.org/observations/101358249	18.4986	-68.3853	La Altagracia	Dominican Republic	0
225	73862193	2021-04-03	cesarlezama	https://www.inaturalist.org/observations/73862193	18.2086	-87.8735	Quintana Roo	Mexico	0
226	283533263	2021-04-14	katsbird94	https://www.inaturalist.org/observations/283533263	16.8159	-88.082	Stann Creek	Belize	0
227	78998273	2021-04-18	yolcaquixtiani	https://www.inaturalist.org/observations/78998273	21.5517	-87.3084	Quintana Roo	Mexico	0
228	77338187	2021-05-03	ramonfernandez	https://www.inaturalist.org/observations/77338187	9.25211	-82.1484	Bocas del Toro	Panama	0
229	103059765	2021-05-09	farahnissa	https://www.inaturalist.org/observations/103059765	10.582	-61.484	San Juan-Laventille	Trinidad and Tobago	0
230	82454900	2021-05-21	dougetter	https://www.inaturalist.org/observations/82454900	16.3396	-86.5633	Islas de la Bahia	Honduras	0
231	80609440	2021-05-29	tiz_bat	https://www.inaturalist.org/observations/80609440	21.641	-81.5647	Isla de la Juventud	Cuba	0
232	82257617	2021-06-02	jeslefcourt	https://www.inaturalist.org/observations/82257617	16.879	-88.1197	Stann Creek	Belize	0
233	81921596	2021-06-05	ojo_de_biologo	https://www.inaturalist.org/observations/81921596	20.3961	-87.3132	Quintana Roo	Mexico	0
234	82499683	2021-06-10	guillermomunoz	https://www.inaturalist.org/observations/82499683	9.74634	-82.8175	Limon	Costa Rica	0
235	83727219	2021-06-18	cody_berman	https://www.inaturalist.org/observations/83727219	17.7538	-88.0263	Belize	Belize	0
236	84496823	2021-06-24	jakec21	https://www.inaturalist.org/observations/84496823	16.8976	-88.0613	Stann Creek	Belize	0
237	84777312	2021-06-27	leonardobravo	https://www.inaturalist.org/observations/84777312	20.4995	-87.225	Quintana Roo	Mexico	0
238	86914616	2021-07-08	jyoung68	https://www.inaturalist.org/observations/86914616	21.5178	-87.3208	Quintana Roo	Mexico	0
239	97136515	2021-07-08	haellveth	https://www.inaturalist.org/observations/97136515	17.7596	-88.0253	Belize	Belize	0
240	86805058	2021-07-12	cactusdoc	https://www.inaturalist.org/observations/86805058	17.7455	-88.0258	Belize	Belize	0
241	86805140	2021-07-12	cactusdoc	https://www.inaturalist.org/observations/86805140	17.7455	-88.0257	Belize	Belize	0
242	87671923	2021-07-15	corom	https://www.inaturalist.org/observations/87671923	21.2367	-86.7358	Quintana Roo	Mexico	0
243	88988948	2021-07-27	tanyabinphilly	https://www.inaturalist.org/observations/88988948	9.40472	-82.3282	Bocas del Toro	Panama	0
244	259824905	2021-07-27	tanyabinphilly	https://www.inaturalist.org/observations/259824905	9.38535	-82.2834	Bocas del Toro	Panama	0
245	249406874	2021-07-29	adiooz	https://www.inaturalist.org/observations/249406874	20.3174	-87.3563	Quintana Roo	Mexico	0
246	95387730	2021-08-15	parobbert	https://www.inaturalist.org/observations/95387730	17.4909	-88.1789	Belize	Belize	0
247	91488576	2021-08-16	dhcberndtson	https://www.inaturalist.org/observations/91488576	16.898	-88.0622	Stann Creek	Belize	0
248	95801979	2021-08-16	parobbert	https://www.inaturalist.org/observations/95801979	17.8628	-87.9785	Corozal	Belize	0
249	92386939	2021-08-23	sebastian_hb	https://www.inaturalist.org/observations/92386939	21.1303	-86.6895	Quintana Roo	Mexico	0
250	103506304	2021-08-31	raphael_moreno_gutierrez	https://www.inaturalist.org/observations/103506304	9.3475	-82.2547	Bocas del Toro	Panama	0
251	95215293	2021-09-05	christian77amador	https://www.inaturalist.org/observations/95215293	21.3152	-86.8231	Quintana Roo	Mexico	0
252	95678529	2021-09-19	fer156	https://www.inaturalist.org/observations/95678529	21.1106	-86.7653	Quintana Roo	Mexico	0
253	260897028	2021-11-03	bernis-bilderwelt_de	https://www.inaturalist.org/observations/260897028	9.73513	-82.8268	Limon	Costa Rica	0
254	100307245	2021-11-04	patacaliente	https://www.inaturalist.org/observations/100307245	9.73404	-82.8273	Limon	Costa Rica	0
255	101218393	2021-11-10	jmacgill	https://www.inaturalist.org/observations/101218393	17.7454	-88.0258	Belize	Belize	0
256	276862321	2021-11-24	robert285	https://www.inaturalist.org/observations/276862321	9.63431	-82.6562	Limon	Costa Rica	0
257	102072294	2021-11-27	sam2173	https://www.inaturalist.org/observations/102072294	17.7457	-88.0256	Belize	Belize	0
258	103270559	2021-12-02	sandtrout	https://www.inaturalist.org/observations/103270559	9.73502	-82.8269	Limon	Costa Rica	0
259	198133172	2021-12-03	ornithondar	https://www.inaturalist.org/observations/198133172	20.7726	-90.4089	Campeche	Mexico	0
260	219345745	2021-12-03	jeremycalvo74	https://www.inaturalist.org/observations/219345745	20.8002	-90.414	Campeche	Mexico	0
261	102952006	2021-12-04	alam	https://www.inaturalist.org/observations/102952006	20.4888	-87.2414	Quintana Roo	Mexico	0
262	103279268	2021-12-18	thebirdsandthebees1	https://www.inaturalist.org/observations/103279268	9.73545	-82.8266	Limon	Costa Rica	0
263	104450102	2021-12-18	sergeykaminskiy	https://www.inaturalist.org/observations/104450102	20.4285	-87.2922	Quintana Roo	Mexico	0
264	103632211	2021-12-24	mrb430	https://www.inaturalist.org/observations/103632211	20.3196	-87.3563	Quintana Roo	Mexico	0
265	104493089	2022-01-04	birdpackingadventures	https://www.inaturalist.org/observations/104493089	17.8628	-87.9785	Corozal	Belize	0
266	104773223	2022-01-11	josuemorales	https://www.inaturalist.org/observations/104773223	19.8208	-87.495	Quintana Roo	Mexico	0
267	267299587	2022-01-13	nat_sweets	https://www.inaturalist.org/observations/267299587	20.6308	-87.1137	Quintana Roo	Mexico	0
268	104969438	2022-01-15	leonardobravo	https://www.inaturalist.org/observations/104969438	20.495	-87.2363	Quintana Roo	Mexico	0
269	105402332	2022-01-19	markk178	https://www.inaturalist.org/observations/105402332	20.0091	-87.4832	Quintana Roo	Mexico	0
270	105403101	2022-01-19	markk178	https://www.inaturalist.org/observations/105403101	20.0071	-87.4815	Quintana Roo	Mexico	0
271	106051380	2022-01-31	nwmomof4	https://www.inaturalist.org/observations/106051380	17.9276	-87.9574	Corozal	Belize	0
272	106723494	2022-02-08	gregappleyard	https://www.inaturalist.org/observations/106723494	20.3913	-87.3175	Quintana Roo	Mexico	0
273	107479287	2022-02-24	sebastianholt	https://www.inaturalist.org/observations/107479287	9.65643	-82.7562	Limon	Costa Rica	0
274	107513969	2022-02-24	wildlife_adventures	https://www.inaturalist.org/observations/107513969	9.60291	-82.7109	Limon	Costa Rica	0
275	108044288	2022-02-25	damontighe	https://www.inaturalist.org/observations/108044288	16.8981	-88.0625	Stann Creek	Belize	0
276	108044306	2022-02-25	damontighe	https://www.inaturalist.org/observations/108044306	16.898	-88.0624	Stann Creek	Belize	0
277	108044307	2022-02-25	damontighe	https://www.inaturalist.org/observations/108044307	16.8981	-88.0627	Stann Creek	Belize	0
278	108044311	2022-02-25	damontighe	https://www.inaturalist.org/observations/108044311	16.8981	-88.0627	Stann Creek	Belize	0
279	107735919	2022-03-01	sid2000nar	https://www.inaturalist.org/observations/107735919	17.7612	-88.0277	Belize	Belize	0
280	150786903	2022-03-01	nikolett6ttn	https://www.inaturalist.org/observations/150786903	20.396	-87.3159	Quintana Roo	Mexico	0
281	150811385	2022-03-02	nikolett6ttn	https://www.inaturalist.org/observations/150811385	20.45	-87.3	Quintana Roo	Mexico	0
282	150812907	2022-03-02	nikolett6ttn	https://www.inaturalist.org/observations/150812907	20.45	-87.3	Quintana Roo	Mexico	0
283	150813423	2022-03-02	nikolett6ttn	https://www.inaturalist.org/observations/150813423	20.45	-87.3	Quintana Roo	Mexico	0
284	107905958	2022-03-04	litaoh	https://www.inaturalist.org/observations/107905958	20.5007	-87.2254	Quintana Roo	Mexico	0
285	108737950	2022-03-16	thegreyheron	https://www.inaturalist.org/observations/108737950	20.5012	-87.2249	Quintana Roo	Mexico	0
286	109375142	2022-03-16	theriault_t_18	https://www.inaturalist.org/observations/109375142	17.7456	-88.0255	Belize	Belize	0
287	109200556	2022-03-21	claireayer	https://www.inaturalist.org/observations/109200556	9.65887	-82.7528	Limon	Costa Rica	0
288	109887677	2022-03-29	ericarusso	https://www.inaturalist.org/observations/109887677	17.7465	-88.0278	Belize	Belize	0
289	110846637	2022-04-05	chestermcc	https://www.inaturalist.org/observations/110846637	16.2728	-86.6004	Islas de la Bahia	Honduras	0
290	110717028	2022-04-07	damionwhyte	https://www.inaturalist.org/observations/110717028	17.8626	-77.0523	Saint Catherine	Jamaica	0
291	127549941	2022-04-10	miriam475	https://www.inaturalist.org/observations/127549941	21.5381	-87.3646	Quintana Roo	Mexico	0
292	128482664	2022-04-15	jenny20030123	https://www.inaturalist.org/observations/128482664	17.7456	-88.025	Belize	Belize	0
293	128482667	2022-04-15	jenny20030123	https://www.inaturalist.org/observations/128482667	17.7457	-88.025	Belize	Belize	0
294	128482668	2022-04-15	jenny20030123	https://www.inaturalist.org/observations/128482668	17.7457	-88.025	Belize	Belize	0
295	117340121	2022-04-20	heyitsalexjan	https://www.inaturalist.org/observations/117340121	16.0971	-86.8971	Islas de la Bahia	Honduras	0
296	115674753	2022-05-01	nheringlobo	https://www.inaturalist.org/observations/115674753	15.8278	-87.9298	Cortos	Honduras	0
297	180974872	2022-05-02	cmmteixeira	https://www.inaturalist.org/observations/180974872	16.2728	-86.6004	Islas de la Bahia	Honduras	0
298	125155538	2022-05-05	kerbusch_t	https://www.inaturalist.org/observations/125155538	9.67257	-82.7887	Limon	Costa Rica	0
299	215993912	2022-05-05	ferdan012	https://www.inaturalist.org/observations/215993912	18.6934	-87.7156	Quintana Roo	Mexico	0
300	217408515	2022-05-05	vale_gvee	https://www.inaturalist.org/observations/217408515	18.7157	-87.708	Quintana Roo	Mexico	0
301	217426404	2022-05-05	anavaldeslar	https://www.inaturalist.org/observations/217426404	18.7157	-87.708	Quintana Roo	Mexico	0
302	217546788	2022-05-05	rayla_178	https://www.inaturalist.org/observations/217546788	18.6874	-87.6977	Quintana Roo	Mexico	0
303	116645654	2022-05-11	clarissc	https://www.inaturalist.org/observations/116645654	17.6409	-88.137	Belize	Belize	0
304	117582824	2022-05-17	melloureiro	https://www.inaturalist.org/observations/117582824	16.8983	-88.0617	Stann Creek	Belize	0
305	118632382	2022-05-24	damionwhyte	https://www.inaturalist.org/observations/118632382	17.8634	-77.0509	Saint Catherine	Jamaica	0
306	121054499	2022-06-01	rockybajada	https://www.inaturalist.org/observations/121054499	17.8444	-87.985	Corozal	Belize	0
307	120682488	2022-06-06	caribbeannaturalist	https://www.inaturalist.org/observations/120682488	9.25322	-82.0334	Bocas del Toro	Panama	0
308	284873835	2022-06-16	anna_cae	https://www.inaturalist.org/observations/284873835	16.8181	-88.0816	Stann Creek	Belize	0
309	122587058	2022-06-19	itsjustmax	https://www.inaturalist.org/observations/122587058	17.7457	-88.0256	Belize	Belize	0
310	122695636	2022-06-19	diaz_carballido	https://www.inaturalist.org/observations/122695636	22.3825	-89.6827	Yucatan	Mexico	0
311	150614067	2022-06-21	genecyl	https://www.inaturalist.org/observations/150614067	9.40135	-79.8726	Colon	Panama	0
312	152396480	2022-06-21	nheringlobo	https://www.inaturalist.org/observations/152396480	15.6835	-88.1593	Cortos	Honduras	0
313	154230277	2022-06-23	jelicopter	https://www.inaturalist.org/observations/154230277	20.5809	-87.1197	Quintana Roo	Mexico	0
314	126764524	2022-07-05	mythalive	https://www.inaturalist.org/observations/126764524	17.7612	-88.0277	Belize	Belize	0
315	125913224	2022-07-12	robin_dive_diva	https://www.inaturalist.org/observations/125913224	19.9237	-75.1449	Guantanamo	Cuba	0
316	161165943	2022-07-16	alex_cb	https://www.inaturalist.org/observations/161165943	21.3874	-88.9233	Yucatan	Mexico	0
317	161536616	2022-07-16	alexpacheco	https://www.inaturalist.org/observations/161536616	21.6139	-88.1756	Yucatan	Mexico	0
318	127899127	2022-07-25	mbranson	https://www.inaturalist.org/observations/127899127	16.8987	-88.061	Stann Creek	Belize	0
319	128475326	2022-07-29	andres_rebollar	https://www.inaturalist.org/observations/128475326	21.0414	-86.4744	Cancun	Mexico	0
320	130499815	2022-08-10	julietaarc	https://www.inaturalist.org/observations/130499815	21.2888	-89.6576	Yucatan	Mexico	0
321	130526666	2022-08-12	jakeparis	https://www.inaturalist.org/observations/130526666	17.744	-88.023	Belize	Belize	0
322	131204971	2022-08-17	lava70	https://www.inaturalist.org/observations/131204971	18.3111	-78.3386	Westmoreland	Jamaica	0
323	131404181	2022-08-18	misaelzozayaphotography	https://www.inaturalist.org/observations/131404181	20.9067	-90.3417	Yucatan	Mexico	0
324	253286523	2022-08-20	wetlens	https://www.inaturalist.org/observations/253286523	23.6594	-75.355	Long Island	Bahamas	0
325	143462508	2022-09-14	gabypecas	https://www.inaturalist.org/observations/143462508	20.8334	-86.8783	Quintana Roo	Mexico	0
326	135550996	2022-09-18	camerashychris	https://www.inaturalist.org/observations/135550996	17.8977	-77.7924	Saint Elizabeth	Jamaica	0
327	136080818	2022-09-22	nathanfrench	https://www.inaturalist.org/observations/136080818	9.65782	-82.753	Limon	Costa Rica	0
328	138507127	2022-09-25	christian77amador	https://www.inaturalist.org/observations/138507127	20.9539	-86.8002	Quintana Roo	Mexico	0
329	138932916	2022-10-07	kimbanessie	https://www.inaturalist.org/observations/138932916	20.6192	-87.073	Quintana Roo	Mexico	0
330	141909447	2022-10-11	ecomike77	https://www.inaturalist.org/observations/141909447	19.0769	-69.471	Hato Mayor	Dominican Republic	1	Echeneis naucrates	1
331	139576523	2022-10-21	emlim	https://www.inaturalist.org/observations/139576523	16.8	-88.0829	Stann Creek	Belize	0
332	175286216	2022-10-25	crowlene69420	https://www.inaturalist.org/observations/175286216	17.7456	-88.0257	Belize	Belize	0
333	175286229	2022-10-25	crowlene69420	https://www.inaturalist.org/observations/175286229	17.7456	-88.0257	Belize	Belize	0
334	140799559	2022-10-26	crowlene69420	https://www.inaturalist.org/observations/140799559	17.7456	-88.0256	Belize	Belize	0
335	140799694	2022-10-26	crowlene69420	https://www.inaturalist.org/observations/140799694	17.7457	-88.0257	Belize	Belize	0
336	141947566	2022-11-13	sebastian_hb	https://www.inaturalist.org/observations/141947566	21.5083	-87.3922	Quintana Roo	Mexico	0
337	142267123	2022-11-13	sandrapalomino	https://www.inaturalist.org/observations/142267123	20.8467	-86.8756	Quintana Roo	Mexico	0
338	142830488	2022-11-24	dccopley	https://www.inaturalist.org/observations/142830488	17.7457	-88.0257	Belize	Belize	0
339	142910801	2022-11-24	biocellatus	https://www.inaturalist.org/observations/142910801	21.3554	-89.1454	Yucatan	Mexico	0
340	145017959	2022-11-26	lallen	https://www.inaturalist.org/observations/145017959	17.8628	-87.9785	Corozal	Belize	0
341	146311517	2022-11-28	blitzen1986	https://www.inaturalist.org/observations/146311517	20.4283	-87.2918	Quintana Roo	Mexico	0
342	143899672	2022-12-06	damionwhyte	https://www.inaturalist.org/observations/143899672	17.863	-77.0503	Saint Catherine	Jamaica	0
343	145104757	2022-12-17	belyykit	https://www.inaturalist.org/observations/145104757	21.1368	-86.7562	Quintana Roo	Mexico	0
344	186466476	2022-12-20	gulsmor	https://www.inaturalist.org/observations/186466476	16.8	-88.0555	Stann Creek	Belize	0
345	222804771	2022-12-20	josecmr91	https://www.inaturalist.org/observations/222804771	17.8629	-88.0216	Corozal	Belize	0
346	296569598	2022-12-22	cephalogoddess	https://www.inaturalist.org/observations/296569598	9.65047	-82.798	Limon	Costa Rica	0
347	297242083	2022-12-22	cephalogoddess	https://www.inaturalist.org/observations/297242083	9.65401	-82.7549	Limon	Costa Rica	0
348	156113667	2023-01-03	zhongqiwang	https://www.inaturalist.org/observations/156113667	20.3942	-87.3124	Quintana Roo	Mexico	0
349	189111830	2023-01-04	bobmahone13	https://www.inaturalist.org/observations/189111830	20.3952	-87.3138	Quintana Roo	Mexico	0
350	226326494	2023-01-08	emelia5	https://www.inaturalist.org/observations/226326494	17.2132	-87.1091	Lighthouse reef	Belize	0
351	146406220	2023-01-11	thompsonmark23	https://www.inaturalist.org/observations/146406220	9.19088	-82.142	Bocas del Toro	Panama	0
352	146420351	2023-01-12	alexdonald	https://www.inaturalist.org/observations/146420351	20.3951	-87.3098	Quintana Roo	Mexico	0
353	147060496	2023-01-21	roo142	https://www.inaturalist.org/observations/147060496	25.0852	-77.3219	New Providence	Bahamas	0
354	147467614	2023-01-26	alainakrakowiak	https://www.inaturalist.org/observations/147467614	16.8979	-88.0614	Stann Creek	Belize	0
355	237358180	2023-01-28	ottoseydel	https://www.inaturalist.org/observations/237358180	15.6842	-88.1368	Cortos	Honduras	0
356	147853083	2023-01-29	alainakrakowiak	https://www.inaturalist.org/observations/147853083	16.8963	-88.0608	Stann Creek	Belize	0
357	147953174	2023-01-31	jasonheadley	https://www.inaturalist.org/observations/147953174	16.8997	-88.062	Stann Creek	Belize	0
358	147954294	2023-01-31	jasonheadley	https://www.inaturalist.org/observations/147954294	16.8995	-88.062	Stann Creek	Belize	1	Echeneis naucrates	1
359	299933350	2023-01-31	iris_jia	https://www.inaturalist.org/observations/299933350	9.35111	-82.2572	Bocas del Toro	Panama	0
360	301470229	2023-01-31	iris_jia	https://www.inaturalist.org/observations/301470229	9.35131	-82.2569	Bocas del Toro	Panama	0
361	147856643	2023-02-01	pmeisenheimer	https://www.inaturalist.org/observations/147856643	21.5929	-81.5588	Isla de la Juventud	Cuba	0
362	148560257	2023-02-02	jasonheadley	https://www.inaturalist.org/observations/148560257	16.8995	-88.0621	Stann Creek	Belize	0
363	148569463	2023-02-02	jasonheadley	https://www.inaturalist.org/observations/148569463	16.8967	-88.0626	Stann Creek	Belize	0
364	148454202	2023-02-06	chrgreen	https://www.inaturalist.org/observations/148454202	20.8475	-86.875	Quintana Roo	Mexico	0
365	166469073	2023-02-10	rachelonthereef	https://www.inaturalist.org/observations/166469073	16.1068	-88.2674	Toledo	Belize	0
366	149268045	2023-02-14	soups_n_scoops	https://www.inaturalist.org/observations/149268045	20.3288	-87.261	Quintana Roo	Mexico	0
367	148930472	2023-02-15	rtshaw80	https://www.inaturalist.org/observations/148930472	20.3934	-87.3132	Quintana Roo	Mexico	0
368	149274382	2023-02-17	davidbygott	https://www.inaturalist.org/observations/149274382	17.7455	-88.0258	Belize	Belize	0
369	295763466	2023-02-17	dillon76095	https://www.inaturalist.org/observations/295763466	9.30003	-82.2155	Bocas del Toro	Panama	0
370	150765582	2023-02-21	kodejsk	https://www.inaturalist.org/observations/150765582	9.40398	-82.3258	Bocas del Toro	Panama	0
371	149454059	2023-02-22	garryfletcher	https://www.inaturalist.org/observations/149454059	17.7456	-88.0257	Belize	Belize	0
372	149525348	2023-02-23	erickaye	https://www.inaturalist.org/observations/149525348	17.7457	-88.0256	Belize	Belize	0
373	180643844	2023-02-28	brianpich	https://www.inaturalist.org/observations/180643844	18.7626	-91.5402	Campeche	Mexico	0
374	150941744	2023-03-12	murrayeh	https://www.inaturalist.org/observations/150941744	21.3795	-88.9816	Yucatan	Mexico	0
375	152164832	2023-03-13	scott_delyea	https://www.inaturalist.org/observations/152164832	20.3934	-87.3138	Quintana Roo	Mexico	0
376	151232117	2023-03-15	nate_sabo	https://www.inaturalist.org/observations/151232117	17.9218	-87.9596	Corozal	Belize	0
377	152396704	2023-03-23	kathleenf211	https://www.inaturalist.org/observations/152396704	23.5186	-75.7561	Exuma	Bahamas	0
378	152757293	2023-03-23	kathleenf211	https://www.inaturalist.org/observations/152757293	23.5256	-75.759	Exuma	Bahamas	0
379	152274885	2023-03-25	zacharay	https://www.inaturalist.org/observations/152274885	16.517	-88.3696	Stann Creek	Belize	0
380	220154514	2023-03-25	kmigely	https://www.inaturalist.org/observations/220154514	16.3387	-86.565	Islas de la Bahia	Honduras	0
381	154711068	2023-04-03	matt_rock	https://www.inaturalist.org/observations/154711068	16.8155	-88.0825	Stann Creek	Belize	0
382	154822022	2023-04-13	tayrex	https://www.inaturalist.org/observations/154822022	17.7457	-88.0256	Belize	Belize	0
383	156903338	2023-04-19	petzenbeer	https://www.inaturalist.org/observations/156903338	20.3978	-87.3124	Quintana Roo	Mexico	0
384	155915943	2023-04-21	damien38	https://www.inaturalist.org/observations/155915943	18.6754	-88.3693	Quintana Roo	Mexico	0
385	254192775	2023-04-28	sebastian_thorup_hansen	https://www.inaturalist.org/observations/254192775	17.7418	-88.029	Belize	Belize	0
386	158893599	2023-04-30	lauraelviauribelara	https://www.inaturalist.org/observations/158893599	20.8493	-86.8737	Puerto Morelos	Mexico	0
387	163468023	2023-05-04	joshgood_	https://www.inaturalist.org/observations/163468023	17.2057	-87.5359	Belize	Belize	0
388	159902034	2023-05-05	andrewferg92	https://www.inaturalist.org/observations/159902034	18.2698	-78.368	Westmoreland	Jamaica	0
389	247411413	2023-05-05	wetlens	https://www.inaturalist.org/observations/247411413	17.3445	-87.9546	Belize	Belize	0
390	160973493	2023-05-10	skarm14	https://www.inaturalist.org/observations/160973493	25.7141	-79.2338	Biminis	Bahamas	1	Echeneis naucrates	2
391	161057978	2023-05-10	ddavilareyes	https://www.inaturalist.org/observations/161057978	12.3723	-71.7109	La Guajira	Colombia	0
392	162404901	2023-05-18	emmahowell03	https://www.inaturalist.org/observations/162404901	17.5446	-88.0729	Belize	Belize	0
393	163801867	2023-05-18	mclark12	https://www.inaturalist.org/observations/163801867	17.8628	-87.9785	Corozal	Belize	0
394	164744184	2023-05-18	meghanashleyy	https://www.inaturalist.org/observations/164744184	17.5548	-88.078	Belize	Belize	0
395	162525231	2023-05-19	laurabonillaruiz	https://www.inaturalist.org/observations/162525231	21.5086	-87.3927	Quintana Roo	Mexico	0
396	162557958	2023-05-19	cheshire	https://www.inaturalist.org/observations/162557958	17.9199	-87.9609	Corozal	Belize	0
397	164124696	2023-05-19	jyunebug	https://www.inaturalist.org/observations/164124696	17.9214	-87.9611	Corozal	Belize	0
398	162965542	2023-05-20	trish141	https://www.inaturalist.org/observations/162965542	17.8628	-87.9784	Corozal	Belize	0
399	164915696	2023-05-20	belize23	https://www.inaturalist.org/observations/164915696	17.4667	-88.0333	Belize	Belize	0
400	165346217	2023-05-20	rosie204	https://www.inaturalist.org/observations/165346217	17.5632	-88.0714	Belize	Belize	0
401	203071532	2023-05-24	p_yang7	https://www.inaturalist.org/observations/203071532	20.5637	-86.9964	Riviera Maya	Mexico	0
402	163898622	2023-05-26	thesirenlord	https://www.inaturalist.org/observations/163898622	21.2562	-86.75	Quintana Roo	Mexico	0
403	166718796	2023-06-02	brooksmcree	https://www.inaturalist.org/observations/166718796	25.3284	-77.1756	Nassau	Bahamas	0
404	165444698	2023-06-03	diaz_carballido	https://www.inaturalist.org/observations/165444698	22.3824	-89.6827	Yucatan	Mexico	0
405	165813575	2023-06-05	paolo401	https://www.inaturalist.org/observations/165813575	16.8972	-88.0617	Stann Creek	Belize	0
406	166266902	2023-06-08	auraliap	https://www.inaturalist.org/observations/166266902	9.34407	-82.2521	Bocas del Toro	Panama	0
407	166892745	2023-06-10	ticoswildstudio	https://www.inaturalist.org/observations/166892745	10.5391	-83.51	Limon	Costa Rica	0
408	168221634	2023-06-19	juan_erasto	https://www.inaturalist.org/observations/168221634	20.3184	-87.3582	Quintana Roo	Mexico	0
409	169699143	2023-06-21	quinnswildlife	https://www.inaturalist.org/observations/169699143	17.7612	-88.0277	Belize	Belize	0
410	169684602	2023-06-26	laharborfarmer	https://www.inaturalist.org/observations/169684602	17.7472	-88.0253	Belize	Belize	0
411	178947749	2023-06-28	sergiomtz	https://www.inaturalist.org/observations/178947749	17.7461	-88.0255	Belize	Belize	0
412	170150841	2023-06-29	roysh	https://www.inaturalist.org/observations/170150841	11.2964	-74.1526	Magdalena	Colombia	0
413	184145179	2023-07-01	isavazquez	https://www.inaturalist.org/observations/184145179	23.5186	-75.756	Exuma	Bahamas	0
414	174007461	2023-07-02	axelvasquez20	https://www.inaturalist.org/observations/174007461	20.4113	-87.3034	Quintana Roo	Mexico	0
415	172257080	2023-07-05	hisabelana9	https://www.inaturalist.org/observations/172257080	20.406	-87.305	Quintana Roo	Mexico	0
416	172094944	2023-07-08	accidentalshrike	https://www.inaturalist.org/observations/172094944	5.64677	-53.7081	Saint-Laurent-du-Maroni	French Guiana	0
417	173445531	2023-07-08	jpiolain	https://www.inaturalist.org/observations/173445531	5.64443	-53.7093	Saint-Laurent-du-Maroni	French Guiana	0
418	172027735	2023-07-09	espeleososa	https://www.inaturalist.org/observations/172027735	20.4975	-87.2218	Quintana Roo	Mexico	0
419	292243043	2023-07-09	ashluym	https://www.inaturalist.org/observations/292243043	17.7455	-88.0258	Belize	Belize	0
420	178218798	2023-07-11	katiemcgee25	https://www.inaturalist.org/observations/178218798	21.5308	-87.2867	Quintana Roo	Mexico	0
421	172894671	2023-07-13	christianmarty	https://www.inaturalist.org/observations/172894671	4.93708	-52.3385	Cayenne	French Guiana	0
422	174004850	2023-07-14	daniela_s	https://www.inaturalist.org/observations/174004850	9.34078	-82.2408	Bocas del Toro	Panama	0
423	178621342	2023-07-15	elsyrodriguez28	https://www.inaturalist.org/observations/178621342	9.34078	-82.2408	Bocas del Toro	Panama	0
424	173714095	2023-07-18	pedrodyuitmex	https://www.inaturalist.org/observations/173714095	20.4025	-87.3065	Quintana Roo	Mexico	0
425	174685127	2023-07-23	nelliesofie	https://www.inaturalist.org/observations/174685127	17.7471	-88.0251	Belize	Belize	0
426	175199958	2023-07-25	kent_miller	https://www.inaturalist.org/observations/175199958	16.8983	-88.0617	Stann Creek	Belize	0
427	175298065	2023-07-26	kent_miller	https://www.inaturalist.org/observations/175298065	16.8983	-88.0616	Stann Creek	Belize	0
428	175713567	2023-07-27	kent_miller	https://www.inaturalist.org/observations/175713567	16.8983	-88.0617	Stann Creek	Belize	0
429	177243191	2023-07-27	cleeb	https://www.inaturalist.org/observations/177243191	20.2837	-87.3768	Quintana Roo	Mexico	0
430	175623583	2023-07-29	budpoole343	https://www.inaturalist.org/observations/175623583	16.8857	-88.1192	Stann Creek	Belize	0
431	285744916	2023-07-29	gabifrank	https://www.inaturalist.org/observations/285744916	18.3169	-78.3381	Westmoreland	Jamaica	0
432	175842548	2023-07-30	kent_miller	https://www.inaturalist.org/observations/175842548	16.8983	-88.0617	Stann Creek	Belize	0
433	179063048	2023-08-05	cleeb	https://www.inaturalist.org/observations/179063048	20.8474	-86.8751	Quintana Roo	Mexico	0
434	177840787	2023-08-07	pedrodyuitmex	https://www.inaturalist.org/observations/177840787	20.4104	-87.3032	Quintana Roo	Mexico	0
435	178781738	2023-08-14	annahd	https://www.inaturalist.org/observations/178781738	11.3241	-73.9595	Magdalena	Colombia	0
436	179895501	2023-08-20	d99	https://www.inaturalist.org/observations/179895501	20.2794	-87.3747	Quintana Roo	Mexico	0
437	180687611	2023-08-27	christian77amador	https://www.inaturalist.org/observations/180687611	20.9256	-86.8282	Quintana Roo	Mexico	0
438	181956713	2023-09-03	circe_13	https://www.inaturalist.org/observations/181956713	18.7373	-91.5294	Campeche	Mexico	0
439	183234302	2023-09-08	amykhenry	https://www.inaturalist.org/observations/183234302	16.4435	-88.1972	Stann Creek	Belize	0
440	182933377	2023-09-12	christian77amador	https://www.inaturalist.org/observations/182933377	20.9298	-86.8015	Quintana Roo	Mexico	0
441	187170768	2023-09-16	alejandro__hn	https://www.inaturalist.org/observations/187170768	16.0884	-86.9107	Islas de la Bahia	Honduras	0
442	184411342	2023-09-18	pedrodyuitmex	https://www.inaturalist.org/observations/184411342	20.4062	-87.305	Quintana Roo	Mexico	0
443	196033907	2023-09-18	biotacorporativoambiental	https://www.inaturalist.org/observations/196033907	21.0489	-86.803	Quintana Roo	Mexico	0
444	187207339	2023-09-20	maaaasaaaan	https://www.inaturalist.org/observations/187207339	21.1127	-86.7675	Quintana Roo	Mexico	0
445	186110169	2023-09-25	pclark2	https://www.inaturalist.org/observations/186110169	17.7457	-88.0256	Belize	Belize	0
446	186122091	2023-10-01	natalia977	https://www.inaturalist.org/observations/186122091	21.2619	-86.7484	Quintana Roo	Mexico	0
447	186794536	2023-10-04	goflowers	https://www.inaturalist.org/observations/186794536	17.7456	-88.0257	Belize	Belize	0
448	187057646	2023-10-05	antbatista	https://www.inaturalist.org/observations/187057646	9.34099	-82.2314	Bocas del Toro	Panama	0
449	186638436	2023-10-07	carlos_garcia_diver_pdc	https://www.inaturalist.org/observations/186638436	20.642	-87.0512	Quintana Roo	Mexico	0
450	186762330	2023-10-08	inkabaeaak	https://www.inaturalist.org/observations/186762330	20.3915	-87.3116	Quintana Roo	Mexico	0
451	230789959	2023-10-09	tomguckt	https://www.inaturalist.org/observations/230789959	22.4278	-87.6461	Yucatan	Mexico	0
452	187178862	2023-10-10	christian77amador	https://www.inaturalist.org/observations/187178862	20.9394	-86.8012	Quintana Roo	Mexico	0
453	187176043	2023-10-11	sockolovm	https://www.inaturalist.org/observations/187176043	20.6122	-87.0975	Quintana Roo	Mexico	0
454	187319973	2023-10-12	ronimartinez	https://www.inaturalist.org/observations/187319973	17.7457	-88.0256	Belize	Belize	0
455	192209487	2023-10-15	danielgarrigues	https://www.inaturalist.org/observations/192209487	9.6399	-82.7045	Limon	Costa Rica	0
456	189466687	2023-10-17	mdunlavey	https://www.inaturalist.org/observations/189466687	17.8453	-87.9846	Corozal	Belize	0
457	189502051	2023-10-19	mdunlavey	https://www.inaturalist.org/observations/189502051	17.2047	-87.5409	Belize	Belize	0
458	191403382	2023-11-18	ferxolotl	https://www.inaturalist.org/observations/191403382	20.5785	-87.1196	Quintana Roo	Mexico	0
459	192095351	2023-11-23	bugfinder1289	https://www.inaturalist.org/observations/192095351	20.5789	-87.1183	Quintana Roo	Mexico	0
460	191997274	2023-11-24	cammfl	https://www.inaturalist.org/observations/191997274	21.1619	-86.8515	Quintana Roo	Mexico	0
461	192373913	2023-11-26	topenvironmentalist	https://www.inaturalist.org/observations/192373913	17.7455	-88.0258	Belize	Belize	0
462	194561627	2023-12-04	tomer7	https://www.inaturalist.org/observations/194561627	9.3377	-82.1787	Bocas del Toro	Panama	0
463	193550968	2023-12-09	snicolai	https://www.inaturalist.org/observations/193550968	17.7457	-88.0256	Belize	Belize	0
464	193905934	2023-12-12	oridgen10	https://www.inaturalist.org/observations/193905934	9.40522	-82.324	Bocas del Toro	Panama	0
465	196091449	2023-12-13	ds55	https://www.inaturalist.org/observations/196091449	17.7612	-88.0277	Belize	Belize	0
466	196091954	2023-12-14	ds55	https://www.inaturalist.org/observations/196091954	17.7612	-88.0277	Belize	Belize	0
467	194242457	2023-12-17	snooplion	https://www.inaturalist.org/observations/194242457	17.9154	-87.9653	Corozal	Belize	1	Echeneis naucrates	1
468	194843612	2023-12-25	hlinak	https://www.inaturalist.org/observations/194843612	20.3161	-87.3559	Quintana Roo	Mexico	0
469	196889577	2023-12-25	emmatorija	https://www.inaturalist.org/observations/196889577	20.3931	-87.3145	Quintana Roo	Mexico	0
470	196886431	2023-12-26	chandlerolson	https://www.inaturalist.org/observations/196886431	20.3938	-87.3156	Quintana Roo	Mexico	0
471	195324505	2023-12-28	sebastian_hb	https://www.inaturalist.org/observations/195324505	21.5683	-88.2372	Yucatan	Mexico	0
472	199756826	2023-12-31	ellegreta	https://www.inaturalist.org/observations/199756826	16.897	-88.062	Stann Creek	Belize	0
473	201941588	2024-01-01	jasonheadley	https://www.inaturalist.org/observations/201941588	16.8972	-88.0618	Stann Creek	Belize	0
474	200015656	2024-01-02	ellegreta	https://www.inaturalist.org/observations/200015656	16.897	-88.0618	Stann Creek	Belize	0
475	201955121	2024-01-02	jasonheadley	https://www.inaturalist.org/observations/201955121	16.897	-88.0618	Stann Creek	Belize	0
476	195721076	2024-01-03	cancan121	https://www.inaturalist.org/observations/195721076	21.152	-86.8241	Quintana Roo	Mexico	0
477	196207869	2024-01-03	luisfelipe4	https://www.inaturalist.org/observations/196207869	20.316	-87.356	Quintana Roo	Mexico	0
478	200134386	2024-01-03	ellegreta	https://www.inaturalist.org/observations/200134386	16.8982	-88.0617	Stann Creek	Belize	0
479	200445577	2024-01-03	ellegreta	https://www.inaturalist.org/observations/200445577	16.8981	-88.0617	Stann Creek	Belize	0
480	204059667	2024-01-03	jasonheadley	https://www.inaturalist.org/observations/204059667	16.8985	-88.0624	Stann Creek	Belize	0
481	204073670	2024-01-03	jasonheadley	https://www.inaturalist.org/observations/204073670	16.8982	-88.0627	Stann Creek	Belize	0
482	233795558	2024-01-04	brambila	https://www.inaturalist.org/observations/233795558	20.2801	-87.4324	Quintana Roo	Mexico	0
483	230588080	2024-01-05	jgchoquette	https://www.inaturalist.org/observations/230588080	20.3936	-87.3143	Quintana Roo	Mexico	0
484	198303777	2024-01-11	thom_nl	https://www.inaturalist.org/observations/198303777	20.3962	-87.3139	Quintana Roo	Mexico	0
485	196946830	2024-01-17	jsb22	https://www.inaturalist.org/observations/196946830	21.2565	-86.7498	Quintana Roo	Mexico	0
486	258312708	2024-01-18	dorrian_j	https://www.inaturalist.org/observations/258312708	9.4054	-82.3241	Bocas del Toro	Panama	0
487	197238394	2024-01-19	rafael4grampus	https://www.inaturalist.org/observations/197238394	20.6186	-87.0683	Quintana Roo	Mexico	0
488	197901953	2024-01-23	gpreston96	https://www.inaturalist.org/observations/197901953	17.7457	-88.0256	Belize	Belize	0
489	199205005	2024-01-28	eco-bahia	https://www.inaturalist.org/observations/199205005	20.3576	-87.333	Quintana Roo	Mexico	0
490	198104534	2024-01-29	tayrex	https://www.inaturalist.org/observations/198104534	18.1669	-87.7445	Corozal	Belize	1	Echeneis naucrates	1
491	198096098	2024-01-31	travis_plotnik	https://www.inaturalist.org/observations/198096098	17.9273	-87.9573	Corozal	Belize	0
492	198103423	2024-01-31	marcrey	https://www.inaturalist.org/observations/198103423	17.7457	-88.0256	Belize	Belize	0
493	198104114	2024-01-31	tayrex	https://www.inaturalist.org/observations/198104114	17.7455	-88.0256	Belize	Belize	0
494	198210950	2024-02-02	carolpuszka	https://www.inaturalist.org/observations/198210950	21.2409	-86.8017	Quintana Roo	Mexico	0
495	243517257	2024-02-05	nathanzrate	https://www.inaturalist.org/observations/243517257	18.7223	-87.7001	Quintana Roo	Mexico	0
496	198570542	2024-02-06	gigglemonkey	https://www.inaturalist.org/observations/198570542	24.2615	-76.5129	Black Point	Bahamas	0
497	198580263	2024-02-06	robin_dive_diva	https://www.inaturalist.org/observations/198580263	19.9237	-75.1448	Guantanamo	Cuba	0
498	209330484	2024-02-09	b_w__oskam	https://www.inaturalist.org/observations/209330484	17.7457	-88.0256	Belize	Belize	0
499	201742597	2024-02-12	cwolf92	https://www.inaturalist.org/observations/201742597	17.7456	-88.0257	Belize	Belize	0
500	199302685	2024-02-14	jane41	https://www.inaturalist.org/observations/199302685	17.7456	-88.0257	Belize	Belize	0
501	199608384	2024-02-14	greenbottleblue	https://www.inaturalist.org/observations/199608384	17.7392	-88.0292	Belize	Belize	0
502	199518423	2024-02-16	jane41	https://www.inaturalist.org/observations/199518423	17.7455	-88.0253	Belize	Belize	0
503	200240679	2024-02-16	christian77amador	https://www.inaturalist.org/observations/200240679	20.9554	-86.7666	Riviera Maya	Mexico	0
504	200609444	2024-02-16	greenbottleblue	https://www.inaturalist.org/observations/200609444	17.7457	-88.0256	Belize	Belize	0
505	200609446	2024-02-16	greenbottleblue	https://www.inaturalist.org/observations/200609446	17.7457	-88.0256	Belize	Belize	0
506	200609451	2024-02-16	greenbottleblue	https://www.inaturalist.org/observations/200609451	17.7458	-88.0255	Belize	Belize	0
507	200014562	2024-02-18	mckaylageething	https://www.inaturalist.org/observations/200014562	17.3111	-87.8011	Belize	Belize	0
508	199836812	2024-02-19	edow	https://www.inaturalist.org/observations/199836812	17.7469	-88.0259	Belize	Belize	0
509	200285842	2024-02-19	kdaniel20816	https://www.inaturalist.org/observations/200285842	17.7262	-88.0123	Belize	Belize	0
510	200967140	2024-02-19	nikolett6ttn	https://www.inaturalist.org/observations/200967140	20.4286	-87.2959	Quintana Roo	Mexico	0
511	201057297	2024-02-19	nikolett6ttn	https://www.inaturalist.org/observations/201057297	20.4286	-87.2959	Quintana Roo	Mexico	0
512	201571031	2024-02-19	hsgzoe	https://www.inaturalist.org/observations/201571031	17.3138	-87.7974	Belize	Belize	0
513	200138237	2024-02-20	kdaniel20816	https://www.inaturalist.org/observations/200138237	17.7436	-88.0231	Belize	Belize	0
514	200005267	2024-02-21	wildlife222	https://www.inaturalist.org/observations/200005267	21.0403	-86.7904	Quintana Roo	Mexico	0
515	200239371	2024-02-22	kenolthuis	https://www.inaturalist.org/observations/200239371	20.362	-87.3318	Quintana Roo	Mexico	0
516	200233314	2024-02-23	paul10011993	https://www.inaturalist.org/observations/200233314	17.9213	-87.9597	Corozal	Belize	0
517	200956635	2024-02-23	nikolett6ttn	https://www.inaturalist.org/observations/200956635	20.3221	-87.3526	Quintana Roo	Mexico	0
518	200957179	2024-02-23	nikolett6ttn	https://www.inaturalist.org/observations/200957179	20.3194	-87.3578	Quintana Roo	Mexico	0
519	200961598	2024-02-23	nikolett6ttn	https://www.inaturalist.org/observations/200961598	20.3194	-87.3578	Quintana Roo	Mexico	0
520	200962727	2024-02-23	nikolett6ttn	https://www.inaturalist.org/observations/200962727	20.3194	-87.3578	Quintana Roo	Mexico	0
521	200963014	2024-02-23	nikolett6ttn	https://www.inaturalist.org/observations/200963014	20.3194	-87.3578	Quintana Roo	Mexico	0
522	201994998	2024-02-28	sue1001	https://www.inaturalist.org/observations/201994998	16.9815	-88.1995	Stann Creek	Belize	0
523	296686838	2024-03-04	heatherliley	https://www.inaturalist.org/observations/296686838	17.9841	-87.9136	Corozal	Belize	0
524	207339029	2024-03-05	habercrombie	https://www.inaturalist.org/observations/207339029	21.2549	-86.7463	Quintana Roo	Mexico	0
525	206676038	2024-03-10	jonnyk20	https://www.inaturalist.org/observations/206676038	17.7457	-88.0257	Belize	Belize	0
526	272574370	2024-03-10	alexpat05	https://www.inaturalist.org/observations/272574370	20.3901	-87.3199	Quintana Roo	Mexico	0
527	203192944	2024-03-12	kris_h	https://www.inaturalist.org/observations/203192944	16.8159	-88.0817	Stann Creek	Belize	0
528	202366065	2024-03-13	emmapike	https://www.inaturalist.org/observations/202366065	17.7348	-88.0325	Belize	Belize	0
529	203625506	2024-03-18	christian77amador	https://www.inaturalist.org/observations/203625506	20.9475	-86.7527	Riviera Maya	Mexico	0
530	203290983	2024-03-19	ericschill	https://www.inaturalist.org/observations/203290983	16.8868	-88.1192	Stann Creek	Belize	0
531	204009706	2024-03-24	kevin3219	https://www.inaturalist.org/observations/204009706	20.3622	-87.3319	Quintana Roo	Mexico	0
532	205726026	2024-04-06	jaroslaw_brzeminski	https://www.inaturalist.org/observations/205726026	17.9252	-87.9585	Corozal	Belize	0
533	206025413	2024-04-06	donical	https://www.inaturalist.org/observations/206025413	9.65572	-82.7562	Limon	Costa Rica	0
534	209960229	2024-04-07	lenyvr	https://www.inaturalist.org/observations/209960229	21.5903	-86.9478	Quintana Roo	Mexico	0
535	208889853	2024-04-13	pautabr	https://www.inaturalist.org/observations/208889853	18.7357	-70.1627	San Cristobal	Dominican Republic	0
536	208627475	2024-04-21	martingilgallo	https://www.inaturalist.org/observations/208627475	20.2303	-87.4196	Quintana Roo	Mexico	0
537	208820780	2024-04-22	localsloth	https://www.inaturalist.org/observations/208820780	20.8474	-86.875	Quintana Roo	Mexico	0
538	214009538	2024-04-22	travbetravelin	https://www.inaturalist.org/observations/214009538	17.9205	-87.9605	Corozal	Belize	0
539	214967369	2024-04-22	steven2802	https://www.inaturalist.org/observations/214967369	17.736	-88.0267	Belize	Belize	0
540	209675480	2024-04-23	localsloth	https://www.inaturalist.org/observations/209675480	20.3165	-87.356	Quintana Roo	Mexico	0
541	245178555	2024-04-24	axelvasquez20	https://www.inaturalist.org/observations/245178555	20.4104	-87.3031	Quintana Roo	Mexico	0
542	256981673	2024-04-27	arthur_ab_frogman	https://www.inaturalist.org/observations/256981673	17.7455	-88.0257	Belize	Belize	0
543	211682010	2024-04-29	grisel_vek	https://www.inaturalist.org/observations/211682010	19.3204	-90.7481	Campeche	Mexico	0
544	211683307	2024-04-29	sherly_castillo	https://www.inaturalist.org/observations/211683307	19.3226	-90.7441	Campeche	Mexico	0
545	211688767	2024-04-29	jossi03	https://www.inaturalist.org/observations/211688767	19.3204	-90.7481	Campeche	Mexico	0
546	211894109	2024-04-29	andrea_yosselin	https://www.inaturalist.org/observations/211894109	19.3203	-90.7482	Campeche	Mexico	0
547	211916748	2024-04-29	jorgeeqs	https://www.inaturalist.org/observations/211916748	19.3204	-90.7481	Campeche	Mexico	0
548	212242540	2024-04-29	nay_vt10	https://www.inaturalist.org/observations/212242540	19.3204	-90.7481	Campeche	Mexico	0
549	212800649	2024-04-30	andombcommando	https://www.inaturalist.org/observations/212800649	17.7426	-88.0269	Belize	Belize	0
550	212702288	2024-05-01	daniela_torres	https://www.inaturalist.org/observations/212702288	-0.587781	-47.587	Para	Brazil	0
551	254489132	2024-05-01	danielmoth	https://www.inaturalist.org/observations/254489132	16.3555	-86.4304	Islas de la Bahia	Honduras	0
552	254489133	2024-05-01	danielmoth	https://www.inaturalist.org/observations/254489133	16.3555	-86.4304	Islas de la Bahia	Honduras	0
553	220179313	2024-05-03	christopher_cervantes	https://www.inaturalist.org/observations/220179313	21.0523	-86.8041	Quintana Roo	Mexico	0
554	214014031	2024-05-06	miadecastro	https://www.inaturalist.org/observations/214014031	9.41447	-82.3315	Bocas del Toro	Panama	0
555	214087536	2024-05-06	kathya51281	https://www.inaturalist.org/observations/214087536	20.396	-87.3159	Quintana Roo	Mexico	0
556	216104148	2024-05-10	vichepatata	https://www.inaturalist.org/observations/216104148	9.48454	-82.3942	Bocas del Toro	Panama	0
557	224711192	2024-05-11	quentinbrunelle	https://www.inaturalist.org/observations/224711192	9.75269	-82.8179	Limon	Costa Rica	0
558	215621255	2024-05-13	ghostburglar	https://www.inaturalist.org/observations/215621255	19.3735	-81.2689	North Side	Cayman Islands	0
559	215840336	2024-05-13	ebworld	https://www.inaturalist.org/observations/215840336	16.3025	-86.5946	Islas de la Bahia	Honduras	0
560	215831891	2024-05-14	inkabaeaak	https://www.inaturalist.org/observations/215831891	21.5017	-87.3883	Quintana Roo	Mexico	0
561	265929518	2024-05-14	cristian_villanueva	https://www.inaturalist.org/observations/265929518	18.7425	-91.4972	Campeche	Mexico	0
562	216624485	2024-05-18	lepidopteraphile	https://www.inaturalist.org/observations/216624485	20.4111	-87.3055	Quintana Roo	Mexico	0
563	216808922	2024-05-18	ramon_cabrera	https://www.inaturalist.org/observations/216808922	16.3037	-86.5942	Islas de la Bahia	Honduras	0
564	217994878	2024-05-24	leonardoberges	https://www.inaturalist.org/observations/217994878	20.5786	-87.1195	Quintana Roo	Mexico	0
565	217994914	2024-05-24	leonardoberges	https://www.inaturalist.org/observations/217994914	20.5786	-87.1195	Quintana Roo	Mexico	0
566	217994933	2024-05-24	leonardoberges	https://www.inaturalist.org/observations/217994933	20.5786	-87.1195	Quintana Roo	Mexico	0
567	217994963	2024-05-24	leonardoberges	https://www.inaturalist.org/observations/217994963	20.5786	-87.1195	Quintana Roo	Mexico	0
568	217994977	2024-05-24	leonardoberges	https://www.inaturalist.org/observations/217994977	20.5786	-87.1195	Quintana Roo	Mexico	0
569	217995008	2024-05-24	leonardoberges	https://www.inaturalist.org/observations/217995008	20.5786	-87.1195	Quintana Roo	Mexico	0
570	217995056	2024-05-24	leonardoberges	https://www.inaturalist.org/observations/217995056	20.5785	-87.1196	Quintana Roo	Mexico	0
571	217995091	2024-05-24	leonardoberges	https://www.inaturalist.org/observations/217995091	20.5785	-87.1196	Quintana Roo	Mexico	0
572	217995118	2024-05-24	leonardoberges	https://www.inaturalist.org/observations/217995118	20.5785	-87.1196	Quintana Roo	Mexico	0
573	217995170	2024-05-24	leonardoberges	https://www.inaturalist.org/observations/217995170	20.5785	-87.1196	Quintana Roo	Mexico	0
574	218293545	2024-05-25	leonardoberges	https://www.inaturalist.org/observations/218293545	20.5785	-87.1195	Quintana Roo	Mexico	0
575	218293581	2024-05-25	leonardoberges	https://www.inaturalist.org/observations/218293581	20.5785	-87.1196	Quintana Roo	Mexico	0
576	218856709	2024-05-27	llewlyn	https://www.inaturalist.org/observations/218856709	17.7425	-88.0269	Belize	Belize	0
577	219153566	2024-05-27	lhobbs00	https://www.inaturalist.org/observations/219153566	17.7426	-88.0268	Belize	Belize	0
578	260553433	2024-06-05	alejandro__hn	https://www.inaturalist.org/observations/260553433	16.0859	-86.9143	Islas de la Bahia	Honduras	0
579	222857055	2024-06-07	raphaelle101	https://www.inaturalist.org/observations/222857055	21.4344	-87.3366	Quintana Roo	Mexico	0
580	222070044	2024-06-11	aragorne129	https://www.inaturalist.org/observations/222070044	10.3361	-83.37	Limon	Costa Rica	0
581	222633120	2024-06-14	eleganteuphonia	https://www.inaturalist.org/observations/222633120	17.8997	-87.9749	Corozal	Belize	0
582	230720641	2024-06-15	kathythornton	https://www.inaturalist.org/observations/230720641	16.898	-88.0625	Stann Creek	Belize	0
583	223857521	2024-06-19	thawkins35	https://www.inaturalist.org/observations/223857521	17.7455	-88.0254	Belize	Belize	0
584	223858795	2024-06-19	thawkins35	https://www.inaturalist.org/observations/223858795	17.7455	-88.0254	Belize	Belize	0
585	224904372	2024-06-23	kylealdinger	https://www.inaturalist.org/observations/224904372	18.6603	-68.3865	La Altagracia	Dominican Republic	0
586	226347917	2024-06-26	perbearr	https://www.inaturalist.org/observations/226347917	17.7372	-88.0261	Belize	Belize	0
587	228463801	2024-06-27	pedrodyuitmex	https://www.inaturalist.org/observations/228463801	20.396	-87.3159	Quintana Roo	Mexico	0
588	226089329	2024-06-29	cowturtle	https://www.inaturalist.org/observations/226089329	10.5616	-83.5134	Limon	Costa Rica	0
589	227892051	2024-07-07	johnwmyles	https://www.inaturalist.org/observations/227892051	9.74549	-82.8176	Limon	Costa Rica	0
590	229574228	2024-07-07	lauraboribayona	https://www.inaturalist.org/observations/229574228	9.33373	-82.2543	Bocas del Toro	Panama	0
591	229977105	2024-07-13	jpiolain	https://www.inaturalist.org/observations/229977105	4.91525	-52.3566	Cayenne	French Guiana	0
592	231094887	2024-07-18	isafulford	https://www.inaturalist.org/observations/231094887	11.2495	-74.2317	Magdalena	Colombia	1	Echeneis naucrates	1
593	232422125	2024-07-22	emwilson243	https://www.inaturalist.org/observations/232422125	16.4227	-86.3398	Islas de la Bahia	Honduras	0
594	231825078	2024-07-26	curleycurlew	https://www.inaturalist.org/observations/231825078	9.21322	-82.2682	Bocas del Toro	Panama	0
595	233125986	2024-07-26	billyrolls	https://www.inaturalist.org/observations/233125986	16.8972	-88.0626	Stann Creek	Belize	1	Echeneis naucrates	1
596	232183698	2024-07-27	alusheva	https://www.inaturalist.org/observations/232183698	21.6214	-88.1609	Yucatan	Mexico	0
597	237794457	2024-08-01	qanon	https://www.inaturalist.org/observations/237794457	20.5099	-86.9401	Quintana Roo	Mexico	0
598	238756074	2024-08-06	angiemartin2331	https://www.inaturalist.org/observations/238756074	24.4741	-75.8869	Little San Salvador Island	Bahamas	0
599	234693314	2024-08-08	jsangiovanni	https://www.inaturalist.org/observations/234693314	18.2379	-70.5413	Peravia	Dominican Republic	0
600	235102554	2024-08-10	james1472	https://www.inaturalist.org/observations/235102554	10.4709	-83.4642	Limon	Costa Rica	0
601	235595091	2024-08-13	luna44759	https://www.inaturalist.org/observations/235595091	16.7697	-88.1632	Stann Creek	Belize	0
602	301379720	2024-08-14	jmc0227	https://www.inaturalist.org/observations/301379720	16.8798	-88.1185	Stann Creek	Belize	0
603	236003784	2024-08-15	dan00	https://www.inaturalist.org/observations/236003784	20.3958	-87.3142	Quintana Roo	Mexico	0
604	237465743	2024-08-16	maucalderon	https://www.inaturalist.org/observations/237465743	20.3169	-87.3567	Quintana Roo	Mexico	0
605	236627856	2024-08-17	roysh	https://www.inaturalist.org/observations/236627856	9.33373	-82.2181	Bocas del Toro	Panama	0
606	236643278	2024-08-17	woodsyone	https://www.inaturalist.org/observations/236643278	17.7456	-88.0257	Belize	Belize	0
607	237042202	2024-08-19	jlsnaddon	https://www.inaturalist.org/observations/237042202	17.5159	-88.2061	Belize	Belize	0
608	257714835	2024-08-20	deneb16	https://www.inaturalist.org/observations/257714835	9.35079	-82.2579	Bocas del Toro	Panama	0
609	246320602	2024-08-22	roockie	https://www.inaturalist.org/observations/246320602	17.7455	-88.0255	Belize	Belize	0
610	237983161	2024-08-25	dolordebarriga	https://www.inaturalist.org/observations/237983161	21.5152	-87.6735	Yucatan	Mexico	0
611	242347430	2024-08-26	bwb3	https://www.inaturalist.org/observations/242347430	17.925	-87.9586	Corozal	Belize	0
612	239062095	2024-08-31	ethanxk	https://www.inaturalist.org/observations/239062095	9.35172	-82.258	Bocas del Toro	Panama	0
613	240817095	2024-08-31	roysh	https://www.inaturalist.org/observations/240817095	9.35126	-82.2579	Bocas del Toro	Panama	0
614	241035168	2024-09-10	franciscopicondiaz	https://www.inaturalist.org/observations/241035168	20.3161	-87.3561	Quintana Roo	Mexico	0
615	256898671	2024-09-14	maximion	https://www.inaturalist.org/observations/256898671	19.9915	-87.4436	Quintana Roo	Mexico	0
616	244068215	2024-09-25	wxlddylan	https://www.inaturalist.org/observations/244068215	9.74804	-82.8162	Limon	Costa Rica	0
617	245249718	2024-10-01	kaylacu15	https://www.inaturalist.org/observations/245249718	16.8978	-88.0613	Stann Creek	Belize	1	Echeneis naucrates	1
618	246032469	2024-10-06	rawcomposition	https://www.inaturalist.org/observations/246032469	17.9073	-87.972	Corozal	Belize	0
619	246034303	2024-10-06	rawcomposition	https://www.inaturalist.org/observations/246034303	17.9069	-87.9729	Corozal	Belize	0
620	246551274	2024-10-09	peter1939	https://www.inaturalist.org/observations/246551274	20.4757	-87.2515	Quintana Roo	Mexico	0
621	250382705	2024-11-03	jams99	https://www.inaturalist.org/observations/250382705	17.7464	-88.0255	Belize	Belize	0
622	250507954	2024-11-04	nika_tafarroji	https://www.inaturalist.org/observations/250507954	16.7656	-88.0802	Stann Creek	Belize	0
623	250555934	2024-11-04	dakotaross	https://www.inaturalist.org/observations/250555934	17.7458	-88.0256	Belize	Belize	0
624	255956300	2024-11-07	reenbean	https://www.inaturalist.org/observations/255956300	17.7457	-88.0256	Belize	Belize	0
625	268865630	2024-11-07	critterquigs	https://www.inaturalist.org/observations/268865630	9.33391	-82.2573	Bocas del Toro	Panama	0
626	259580089	2024-11-12	rawalker	https://www.inaturalist.org/observations/259580089	20.4887	-87.2388	Quintana Roo	Mexico	0
627	254251982	2024-11-20	tatiana-s	https://www.inaturalist.org/observations/254251982	20.3194	-87.3578	Quintana Roo	Mexico	0
628	253226538	2024-11-26	timofey_bar	https://www.inaturalist.org/observations/253226538	22.5534	-78.4187	Ciego de Avila	Cuba	0
629	254052323	2024-11-29	rzbizika	https://www.inaturalist.org/observations/254052323	17.4409	-88.0672	Belize	Belize	0
630	253706932	2024-11-30	jessboles	https://www.inaturalist.org/observations/253706932	16.8973	-88.062	Stann Creek	Belize	0
631	289910255	2024-12-02	johnslpaul	https://www.inaturalist.org/observations/289910255	23.9627	-76.2011	Exuma	Bahamas	0
632	254451171	2024-12-07	hktimothyspider	https://www.inaturalist.org/observations/254451171	17.7459	-88.0256	Belize	Belize	0
633	283764719	2024-12-07	hsiangchi	https://www.inaturalist.org/observations/283764719	17.7457	-88.0257	Belize	Belize	0
634	254559343	2024-12-08	nathalier71	https://www.inaturalist.org/observations/254559343	20.3936	-87.3159	Quintana Roo	Mexico	0
635	263383739	2024-12-08	david_turgeon	https://www.inaturalist.org/observations/263383739	17.7456	-88.0257	Belize	Belize	0
636	254663191	2024-12-09	nathalier71	https://www.inaturalist.org/observations/254663191	20.3931	-87.3169	Quintana Roo	Mexico	0
637	254727300	2024-12-09	rhroy	https://www.inaturalist.org/observations/254727300	20.3936	-87.3166	Quintana Roo	Mexico	0
638	285381729	2024-12-11	jphoenix32	https://www.inaturalist.org/observations/285381729	20.3953	-87.3139	Quintana Roo	Mexico	0
639	254921670	2024-12-12	gerald_kager	https://www.inaturalist.org/observations/254921670	21.036	-86.7801	Quintana Roo	Mexico	0
640	257675135	2024-12-14	thesafarihiker	https://www.inaturalist.org/observations/257675135	20.4889	-87.2382	Quintana Roo	Mexico	0
641	257685214	2024-12-15	thesafarihiker	https://www.inaturalist.org/observations/257685214	20.489	-87.2383	Quintana Roo	Mexico	0
642	257602856	2024-12-17	ism14	https://www.inaturalist.org/observations/257602856	17.9305	-87.9575	Corozal	Belize	0
643	257603149	2024-12-18	ism14	https://www.inaturalist.org/observations/257603149	17.923	-87.9591	Corozal	Belize	0
644	255805075	2024-12-19	fenton2	https://www.inaturalist.org/observations/255805075	17.8898	-87.9807	Corozal	Belize	0
645	258534121	2024-12-20	joaquinrmartinez	https://www.inaturalist.org/observations/258534121	20.5789	-87.1169	Quintana Roo	Mexico	0
646	259967125	2024-12-21	tt2019	https://www.inaturalist.org/observations/259967125	20.4861	-87.244	Quintana Roo	Mexico	0
647	255931023	2024-12-22	alexander52701	https://www.inaturalist.org/observations/255931023	23.5186	-75.7559	Exuma	Bahamas	0
648	256464864	2024-12-22	pauline_eschoua	https://www.inaturalist.org/observations/256464864	20.3959	-87.3144	Quintana Roo	Mexico	0
649	256202134	2024-12-23	sansores_josecarlos	https://www.inaturalist.org/observations/256202134	20.3389	-87.3458	Quintana Roo	Mexico	0
650	256218165	2024-12-25	yooba	https://www.inaturalist.org/observations/256218165	17.9305	-87.9575	Corozal	Belize	0
651	256586019	2024-12-28	edepriske	https://www.inaturalist.org/observations/256586019	20.3922	-87.3186	Quintana Roo	Mexico	0
652	256888951	2024-12-28	meirarose	https://www.inaturalist.org/observations/256888951	21.0351	-86.778	Quintana Roo	Mexico	0
653	259721627	2024-12-31	kitvstheworld	https://www.inaturalist.org/observations/259721627	20.3952	-87.3134	Quintana Roo	Mexico	0
654	257741734	2025-01-02	dave21779	https://www.inaturalist.org/observations/257741734	16.8976	-88.063	Stann Creek	Belize	0
655	257350400	2025-01-03	piedmontgrowing	https://www.inaturalist.org/observations/257350400	17.7457	-88.0257	Belize	Belize	0
656	259197184	2025-01-03	bibliothecanaturae	https://www.inaturalist.org/observations/259197184	20.3391	-87.358	Quintana Roo	Mexico	0
657	257462768	2025-01-04	bobmahone13	https://www.inaturalist.org/observations/257462768	9.23981	-82.2204	Bocas del Toro	Panama	0
658	257462499	2025-01-05	bobmahone13	https://www.inaturalist.org/observations/257462499	9.23963	-82.2204	Bocas del Toro	Panama	0
659	257588269	2025-01-05	dhua	https://www.inaturalist.org/observations/257588269	23.5185	-75.7558	Exuma	Bahamas	0
660	257748077	2025-01-05	cschmidt79	https://www.inaturalist.org/observations/257748077	23.5964	-75.7597	Moss Town	Bahamas	0
661	257724721	2025-01-07	robingibson	https://www.inaturalist.org/observations/257724721	16.8971	-88.0618	Stann Creek	Belize	0
662	302727442	2025-01-07	diederik_7	https://www.inaturalist.org/observations/302727442	24.8008	-76.2917	South Eleuthera	Bahamas	0
663	257935638	2025-01-08	edwin378	https://www.inaturalist.org/observations/257935638	20.396	-87.3159	Quintana Roo	Mexico	0
664	258321820	2025-01-12	cjbayle	https://www.inaturalist.org/observations/258321820	17.7454	-88.0258	Belize	Belize	0
665	269890391	2025-01-12	zelluar	https://www.inaturalist.org/observations/269890391	17.7457	-88.0256	Belize	Belize	0
666	258375574	2025-01-13	cmkudela	https://www.inaturalist.org/observations/258375574	21.5295	-87.3296	Quintana Roo	Mexico	0
667	258495957	2025-01-13	blobfish_boy	https://www.inaturalist.org/observations/258495957	16.095	-86.9274	Islas de la Bahia	Honduras	0
668	259034601	2025-01-13	zygy	https://www.inaturalist.org/observations/259034601	16.8972	-88.0618	Stann Creek	Belize	0
669	259118541	2025-01-13	spidercat	https://www.inaturalist.org/observations/259118541	16.8972	-88.0618	Stann Creek	Belize	0
670	259118543	2025-01-13	spidercat	https://www.inaturalist.org/observations/259118543	16.8972	-88.0618	Stann Creek	Belize	0
671	259904589	2025-01-13	shawnphoenix	https://www.inaturalist.org/observations/259904589	16.8161	-88.0829	Stann Creek	Belize	0
672	261794545	2025-01-15	nikolett6ttn	https://www.inaturalist.org/observations/261794545	20.3194	-87.3578	Quintana Roo	Mexico	0
673	261671487	2025-01-16	nikolett6ttn	https://www.inaturalist.org/observations/261671487	20.4285	-87.296	Quintana Roo	Mexico	0
674	263227184	2025-01-17	a_hamilton	https://www.inaturalist.org/observations/263227184	24.8314	-76.3275	South Eleuthera	Bahamas	0
675	258896804	2025-01-18	john_cox1969	https://www.inaturalist.org/observations/258896804	19.9261	-75.1385	Guantanamo	Cuba	0
676	258954023	2025-01-19	john_cox1969	https://www.inaturalist.org/observations/258954023	19.943	-75.1261	Guantanamo	Cuba	0
677	269639191	2025-01-20	james28337	https://www.inaturalist.org/observations/269639191	17.7455	-88.0257	Belize	Belize	0
678	259494364	2025-01-24	rhians	https://www.inaturalist.org/observations/259494364	17.7456	-88.0256	Belize	Belize	0
679	260088009	2025-01-29	epfodeb	https://www.inaturalist.org/observations/260088009	16.8971	-88.0618	Stann Creek	Belize	0
680	262344044	2025-02-04	breegtz	https://www.inaturalist.org/observations/262344044	18.5894	-87.7033	Quintana Roo	Mexico	0
681	263227413	2025-02-06	a_hamilton	https://www.inaturalist.org/observations/263227413	24.8344	-76.3458	South Eleuthera	Bahamas	1	Echeneis naucrates	1
682	263227714	2025-02-06	a_hamilton	https://www.inaturalist.org/observations/263227714	24.7447	-76.241	South Eleuthera	Bahamas	0
683	260933649	2025-02-07	peyooo	https://www.inaturalist.org/observations/260933649	21.1506	-86.8128	Quintana Roo	Mexico	0
684	286711209	2025-02-09	laceyp	https://www.inaturalist.org/observations/286711209	23.5185	-75.7559	Exuma	Bahamas	0
685	261649706	2025-02-14	dejackson2256	https://www.inaturalist.org/observations/261649706	17.8904	-87.9797	Corozal	Belize	0
686	261844258	2025-02-15	ameliamarshall	https://www.inaturalist.org/observations/261844258	17.7447	-88.0245	Belize	Belize	0
687	262275116	2025-02-15	gampo	https://www.inaturalist.org/observations/262275116	20.8474	-86.8749	Quintana Roo	Mexico	0
688	262807810	2025-02-20	d99	https://www.inaturalist.org/observations/262807810	20.2781	-87.3808	Quintana Roo	Mexico	0
689	265080253	2025-02-22	ykavia	https://www.inaturalist.org/observations/265080253	16.8985	-88.0616	Stann Creek	Belize	0
690	263118375	2025-02-24	lstock81	https://www.inaturalist.org/observations/263118375	17.2486	-88.0537	Belize	Belize	0
691	264531141	2025-02-24	ameliamarshall	https://www.inaturalist.org/observations/264531141	16.9806	-88.095	Stann Creek	Belize	0
692	276663935	2025-02-25	jpdandretta	https://www.inaturalist.org/observations/276663935	20.6236	-87.0439	Quintana Roo	Mexico	0
693	263383955	2025-02-26	mauracrolls	https://www.inaturalist.org/observations/263383955	17.7455	-88.0258	Belize	Belize	0
694	267365509	2025-02-28	phillipzappel	https://www.inaturalist.org/observations/267365509	9.79785	-82.9859	Limon	Costa Rica	0
695	263887325	2025-03-03	sansores_josecarlos	https://www.inaturalist.org/observations/263887325	20.3388	-87.3444	Quintana Roo	Mexico	0
696	264090859	2025-03-05	marvin12748	https://www.inaturalist.org/observations/264090859	9.57769	-78.8545	Kuna Yala	Panama	0
697	284355966	2025-03-06	n_siefi	https://www.inaturalist.org/observations/284355966	9.57861	-78.8559	Kuna Yala	Panama	0
698	295320973	2025-03-06	marvin12748	https://www.inaturalist.org/observations/295320973	9.58481	-78.7913	Kuna Yala	Panama	0
699	265430311	2025-03-07	glitchmo	https://www.inaturalist.org/observations/265430311	17.7456	-88.0257	Belize	Belize	0
700	265359869	2025-03-10	vickycervantes	https://www.inaturalist.org/observations/265359869	20.7202	-86.98	Quintana Roo	Mexico	0
701	266648828	2025-03-12	kdickey1962	https://www.inaturalist.org/observations/266648828	9.21397	-82.2687	Bocas del Toro	Panama	1	Echeneis naucrates	1
702	272221892	2025-03-15	emmamccormack2	https://www.inaturalist.org/observations/272221892	17.8748	-87.9908	Corozal	Belize	0
703	266238448	2025-03-18	bennett-s	https://www.inaturalist.org/observations/266238448	24.2693	-76.5221	Black Point	Bahamas	0
704	266487735	2025-03-22	pkill	https://www.inaturalist.org/observations/266487735	20.8475	-86.8749	Quintana Roo	Mexico	0
705	266937352	2025-03-22	jorge_insecto	https://www.inaturalist.org/observations/266937352	9.73094	-82.8214	Limon	Costa Rica	1	Strongylura marina	3 or 4
706	293447046	2025-03-22	i2p	https://www.inaturalist.org/observations/293447046	17.7456	-88.0257	Belize	Belize	0
707	267930069	2025-03-24	jonpleizier	https://www.inaturalist.org/observations/267930069	18.6629	-68.3922	La Altagracia	Dominican Republic	0
708	267348389	2025-03-25	eva1033	https://www.inaturalist.org/observations/267348389	9.73642	-82.8323	Limon	Costa Rica	0
709	267125691	2025-03-26	user-gb7if4qf8m	https://www.inaturalist.org/observations/267125691	20.316	-87.3559	Quintana Roo	Mexico	0
710	267126709	2025-03-26	user-gb7if4qf8m	https://www.inaturalist.org/observations/267126709	20.3159	-87.356	Quintana Roo	Mexico	0
711	268416071	2025-03-28	gustavofcsouza	https://www.inaturalist.org/observations/268416071	9.7361	-82.8273	Limon	Costa Rica	1	Strongylura marina	4 or 5
712	267778064	2025-03-30	esmeraldaaleman	https://www.inaturalist.org/observations/267778064	20.4982	-87.2272	Quintana Roo	Mexico	0
713	269305124	2025-04-08	k_girl883	https://www.inaturalist.org/observations/269305124	23.5196	-75.7565	Exuma	Bahamas	0
714	269305268	2025-04-08	k_girl883	https://www.inaturalist.org/observations/269305268	23.5197	-75.7565	Exuma	Bahamas	0
715	270881134	2025-04-11	nkorte1	https://www.inaturalist.org/observations/270881134	16.8967	-88.0626	Stann Creek	Belize	0
716	270253110	2025-04-12	pautabr	https://www.inaturalist.org/observations/270253110	18.7357	-70.1627	San Cristobal	Dominican Republic	0
717	270554453	2025-04-14	mumbled	https://www.inaturalist.org/observations/270554453	17.7457	-88.0256	Belize	Belize	0
718	271294618	2025-04-14	simon3773	https://www.inaturalist.org/observations/271294618	9.24825	-82.1389	Bocas del Toro	Panama	0
719	271294727	2025-04-14	simon3773	https://www.inaturalist.org/observations/271294727	9.24825	-82.1389	Bocas del Toro	Panama	0
720	271295105	2025-04-14	simon3773	https://www.inaturalist.org/observations/271295105	9.24825	-82.1389	Bocas del Toro	Panama	0
721	271295224	2025-04-14	simon3773	https://www.inaturalist.org/observations/271295224	9.24825	-82.1389	Bocas del Toro	Panama	0
722	271295719	2025-04-14	simon3773	https://www.inaturalist.org/observations/271295719	9.24825	-82.1389	Bocas del Toro	Panama	0
723	271295821	2025-04-14	simon3773	https://www.inaturalist.org/observations/271295821	9.24825	-82.1389	Bocas del Toro	Panama	0
724	271296185	2025-04-14	simon3773	https://www.inaturalist.org/observations/271296185	9.24825	-82.1389	Bocas del Toro	Panama	0
725	271297016	2025-04-14	simon3773	https://www.inaturalist.org/observations/271297016	9.24803	-82.1391	Bocas del Toro	Panama	0
726	271297735	2025-04-14	simon3773	https://www.inaturalist.org/observations/271297735	9.24808	-82.1396	Bocas del Toro	Panama	0
727	271298811	2025-04-14	simon3773	https://www.inaturalist.org/observations/271298811	9.24808	-82.1393	Bocas del Toro	Panama	0
728	271302958	2025-04-14	simon3773	https://www.inaturalist.org/observations/271302958	9.24808	-82.1393	Bocas del Toro	Panama	0
729	271346783	2025-04-14	simon3773	https://www.inaturalist.org/observations/271346783	9.24832	-82.1395	Bocas del Toro	Panama	0
730	271376952	2025-04-14	simon3773	https://www.inaturalist.org/observations/271376952	9.24832	-82.1395	Bocas del Toro	Panama	0
731	272177067	2025-04-16	elkoster	https://www.inaturalist.org/observations/272177067	17.9833	-87.9	Corozal	Belize	1	Echeneis naucrates	1
732	271093006	2025-04-17	nheringlobo	https://www.inaturalist.org/observations/271093006	15.8273	-87.9296	Cortos	Honduras	0
733	287719486	2025-04-17	ericholthaus	https://www.inaturalist.org/observations/287719486	21.1511	-86.8125	Quintana Roo	Mexico	0
734	275052160	2025-04-27	maricos	https://www.inaturalist.org/observations/275052160	20.3958	-87.3147	Quintana Roo	Mexico	0
735	275200062	2025-04-27	ann96032	https://www.inaturalist.org/observations/275200062	20.8474	-86.8749	Quintana Roo	Mexico	1	Strongylura marina	4 or 5
736	276847373	2025-04-29	gallokorko	https://www.inaturalist.org/observations/276847373	21.0452	-86.7833	Quintana Roo	Mexico	0
737	288276472	2025-05-03	sammtacular	https://www.inaturalist.org/observations/288276472	20.8475	-86.875	Quintana Roo	Mexico	0
738	285306056	2025-05-08	kglo_88	https://www.inaturalist.org/observations/285306056	16.7879	-88.1579	Stann Creek	Belize	0
739	279743775	2025-05-09	rene9964	https://www.inaturalist.org/observations/279743775	18.5176	-68.3682	La Altagracia	Dominican Republic	0
740	280012142	2025-05-09	unknown-user	https://www.inaturalist.org/observations/280012142	16.8971	-88.0618	Stann Creek	Belize	0
741	279920863	2025-05-10	unknown-user	https://www.inaturalist.org/observations/279920863	16.897	-88.0616	Stann Creek	Belize	0
742	280791632	2025-05-12	viridiana5421	https://www.inaturalist.org/observations/280791632	21.1465	-86.8147	Quintana Roo	Mexico	0
743	281269740	2025-05-15	pingpong	https://www.inaturalist.org/observations/281269740	18.7489	-91.5119	Campeche	Mexico	0
744	282900247	2025-05-18	adp63	https://www.inaturalist.org/observations/282900247	19.2939	-69.2064	Samana	Dominican Republic	0
745	283532710	2025-05-23	aylos	https://www.inaturalist.org/observations/283532710	20.0056	-87.4819	Quintana Roo	Mexico	0
746	284443707	2025-05-23	garymaes2	https://www.inaturalist.org/observations/284443707	19.6502	-87.6929	Quintana Roo	Mexico	0
747	284681259	2025-05-23	oosty	https://www.inaturalist.org/observations/284681259	20.0056	-87.482	Quintana Roo	Mexico	0
748	284603878	2025-05-25	groujo	https://www.inaturalist.org/observations/284603878	17.7869	-88.0221	Belize	Belize	0
749	286931038	2025-05-25	christian77amador	https://www.inaturalist.org/observations/286931038	21.0997	-86.7677	Quintana Roo	Mexico	0
750	286402648	2025-05-27	luisgarrido	https://www.inaturalist.org/observations/286402648	9.56999	-78.8281	Kuna Yala	Panama	0
751	290744139	2025-05-28	spinierformula4	https://www.inaturalist.org/observations/290744139	20.3949	-87.3133	Quintana Roo	Mexico	0
752	293978859	2025-05-30	spinierformula4	https://www.inaturalist.org/observations/293978859	20.3171	-87.3569	Quintana Roo	Mexico	0
753	298584212	2025-05-30	spinierformula4	https://www.inaturalist.org/observations/298584212	20.3171	-87.3571	Quintana Roo	Mexico	0
754	287396433	2025-06-01	nanofishology	https://www.inaturalist.org/observations/287396433	17.7455	-88.0257	Belize	Belize	0
755	289303549	2025-06-13	masaru_arao	https://www.inaturalist.org/observations/289303549	21.5685	-88.2333	Yucatan	Mexico	0
756	291856531	2025-06-21	tmisheff	https://www.inaturalist.org/observations/291856531	5.15772	-52.6276	Cayenne	French Guiana	0
757	293634574	2025-06-22	diego5120	https://www.inaturalist.org/observations/293634574	20.8478	-86.8755	Quintana Roo	Mexico	0
758	293005103	2025-06-26	draleah	https://www.inaturalist.org/observations/293005103	17.7458	-88.0255	Belize	Belize	0
759	293005201	2025-06-26	draleah	https://www.inaturalist.org/observations/293005201	17.7456	-88.0257	Belize	Belize	0
760	293913002	2025-06-29	zach04w	https://www.inaturalist.org/observations/293913002	24.6367	-76.1746	South Eleuthera	Bahamas	0
761	294158268	2025-06-29	tuanisdiana	https://www.inaturalist.org/observations/294158268	21.4568	-88.6898	Yucatan	Mexico	0
762	294158295	2025-06-29	tuanisdiana	https://www.inaturalist.org/observations/294158295	21.4602	-88.6899	Yucatan	Mexico	0
763	294455007	2025-07-01	rebecca-rocks	https://www.inaturalist.org/observations/294455007	18.6615	-68.3898	La Altagracia	Dominican Republic	0
764	299998400	2025-07-02	todosanto	https://www.inaturalist.org/observations/299998400	20.8476	-86.875	Quintana Roo	Mexico	0
765	296038000	2025-07-06	martingilgallo	https://www.inaturalist.org/observations/296038000	20.8475	-86.875	Quintana Roo	Mexico	0
766	300030078	2025-07-21	lesstermr	https://www.inaturalist.org/observations/300030078	21.1103	-86.765	Quintana Roo	Mexico	0
767	304313743	2025-07-23	b_postal	https://www.inaturalist.org/observations/304313743	16.2701	-86.6037	Islas de la Bahia	Honduras	1	Echeneis naucrates	2
768	303321677	2025-07-30	aj_explorers	https://www.inaturalist.org/observations/303321677	17.7457	-88.0256	Belize	Belize	0
769	302741870	2025-07-31	hillisdm	https://www.inaturalist.org/observations/302741870	17.1868	-87.8768	Belize	Belize	0
