# Supplementary material for: Interspecific Associations of the Rare and Endangered Stingray (Styracura schmardae) in Caribbean Sandy‐Bottom Habitats
Source: Ecol Evol. 2025 Nov 17;15(11):e72471. doi: 10.1002/ece3.72471 (PMC12622979; doi:10.1002/ece3.72471)
Supplement: Supplementary file 3 — Supporting Information 3. List of publications identified in the literature review, including authors, year, title, source/journal, and data source/URL. [file ECE3-15-e72471-s002.xlsx]

## Sheet: Literature
Publication Type	Authors	Article Title	Source Title	ISSN	eISSN	Publication Year	Volume	Issue	Start Page	End Page	DOI Link	Web of Science Record
J	De Carvalho, MR; Loboda, TS; Da Silva, JPCB	A new subfamily, Styracurinae, and new genus, Styracura, for Himantura schmardae (Werner, 1904) and Himantura pacifica (Beebe & Tee-Van, 1941) (Chondrichthyes: Myliobatiformes)	ZOOTAXA	1175-5326	1175-5334	2016	4175	3	201	221	http://dx.doi.org/10.11646/zootaxa.4175.3.1	View Full Record in Web of Science
J	Sales, MAN; de Freitas, JEP; Cavalcante, CC; Santander-Neto, J; Charvet, P; Faria, VV	The southernmost record and an update of the geographical range of the Atlantic chupare, Styracura schmardae (Chondrichthyes: Myliobatiformes)	JOURNAL OF FISH BIOLOGY	0022-1112	1095-8649	2020	97	1	302	308	http://dx.doi.org/10.1111/jfb.14361	View Full Record in Web of Science
J	Wosnick, N; Graham, RL; Wallace, K; Bain, S; Charvet, P	Opportunistic observations indicate high thermal tolerance in juvenile Atlantic chupare (Styracura schmardae)	ENVIRONMENTAL BIOLOGY OF FISHES	0378-1909	1573-5133	2025					http://dx.doi.org/10.1007/s10641-025-01728-1	View Full Record in Web of Science
J	Schaeffner, BC	HISPIDORHYNCHUS STYRACURAE N. SP. (TRYPANORHYNCHA: EUTETRARHYNCHIDAE) FROM THE CHUPARE STINGRAY, STYRACURA SCHMARDAE (WERNER), FROM THE CARIBBEAN SEA, INCLUDING NEW RECORDS OF ONCOMEGAS WAGENERI (LINTON,1890)	JOURNAL OF PARASITOLOGY	0022-3395	1937-2345	2018	104	6	685	696	http://dx.doi.org/10.1645/17-5	View Full Record in Web of Science
J	O'Shea, OR; Van Leeuwen, TE; O'Brien, DA; Arrowsmith, L; McCalman, R; Griffiths, M; Exton, DA	Evidence and description of a nursery habitat for the recently reclassified stingray Styracura schmardae from The Bahamas	MARINE ECOLOGY PROGRESS SERIES	0171-8630	1616-1599	2021	660		141	151	http://dx.doi.org/10.3354/meps13589	View Full Record in Web of Science
J	DEARDORFF, TL; BROOKS, DR; THORSON, TB	A NEW SPECIES OF ECHINOCEPHALUS (NEMATODA, GNATHOSTOMIDAE) FROM NEOTROPICAL STINGRAYS WITH COMMENTS ON ECHINOCEPHALUS-DIAZI	JOURNAL OF PARASITOLOGY	0022-3395	1937-2345	1981	67	3	433	439	http://dx.doi.org/10.2307/3280568	View Full Record in Web of Science
J	Marques, F; Brooks, DR; Urena, HM	Two new species of tetraphyllidean cestodes in Himantura pacifica (Chondrichthyes: Myliobatiformes: Dasyatididae) from the northwest coast of Costa Rica	JOURNAL OF PARASITOLOGY	0022-3395		1996	82	2	302	306	http://dx.doi.org/10.2307/3284165	View Full Record in Web of Science
J	Wallace, EM; O'Shea, OR	Population genetic connectivity of an endangered stingray from The Bahamas	HYDROBIOLOGIA	0018-8158	1573-5117	2023	850	2	441	454	http://dx.doi.org/10.1007/s10750-022-05087-1	View Full Record in Web of Science
J	Shipley, ON; Murchie, KJ; Frisk, MG; O'Shea, OR; Winchester, MM; Brooks, EJ; Pearson, J; Power, M	Trophic niche dynamics of three nearshore benthic predators in The Bahamas	HYDROBIOLOGIA	0018-8158	1573-5117	2018	813	1	177	188	http://dx.doi.org/10.1007/s10750-018-3523-1	View Full Record in Web of Science
J	Lennon, E; Sealey, KS	Elasmobranch (Chondrichthyes, Elasmobranchii) Habitat Use in an Insular Tropical Lagoon in Exuma, The Bahamas	CARIBBEAN JOURNAL OF SCIENCE	0008-6452		2021	51	1	20	29	https://doi.org/10.18475/cjos.v51i1.a3	View Full Record in Web of Science
J	Shipley, ON; Murchie, KJ; Frisk, MG; Brooks, EJ; O'Shea, OR; Power, M	Low lipid and urea effects and inter-tissue comparisons of stable isotope signatures in three nearshore elasmobranchs	MARINE ECOLOGY PROGRESS SERIES	0171-8630	1616-1599	2017	579		233	238	http://dx.doi.org/10.3354/meps12264	View Full Record in Web of Science
J	O'Shea, OR; Meadows, MH; Wrigglesworth, EE; Newton, J; Hawkes, LA	Novel insights into the diet of southern stingrays and Caribbean whiptail rays	MARINE ECOLOGY PROGRESS SERIES	0171-8630	1616-1599	2020	655		157	170	http://dx.doi.org/10.3354/meps13529	View Full Record in Web of Science
J	Rosenberger, LJ	Phylogenetic relationships within the stingray genus Dasyatis (Chondrichthyes: Dasyatidae)	COPEIA	0045-8511		2001		3	615	627	http://dx.doi.org/10.1643/0045-8511(2001)001[0615:PRWTSG]2.0.CO;2	View Full Record in Web of Science
J	BROOKS, DR	6 NEW SPECIES OF TETRAPHYLLIDEAN CESTODES, INCLUDING A NEW GENUS, FROM A MARINE STINGRAY HIMANTURA-SCHMARDAE-(WERNER-1904) FROM COLOMBIA	PROCEEDINGS OF THE HELMINTHOLOGICAL SOCIETY OF WASHINGTON	0018-0130		1977	44	1	51	59	https://bionames.org/bionames-archive/issn/0018-0130/44/51.pdf	View Full Record in Web of Science
J	Marques, F; Brooks, DR; Barriga, R	Six species of Acanthobothrium (Eucestoda: Tetraphyllidea) in stingrays (Chondrichthyes: Rajiformes: Myliobatoidei) from Ecuador	JOURNAL OF PARASITOLOGY	0022-3395	1937-2345	1997	83	3	475	484	http://dx.doi.org/10.2307/3284414	View Full Record in Web of Science
J	Trevisan, B; Marques, FPL	Species diversity of Rhinebothrium Linton, 1890 (Eucestoda: Rhinebothriidea) from Styracura (Myliobatiformes: Potamotrygonidae), including the description of a new species	ZOOTAXA	1175-5326	1175-5334	2017	4300	3	421	437	http://dx.doi.org/10.11646/zootaxa.4300.3.5	View Full Record in Web of Science
